# Supplementary material for: Tissue-specific temperature dependence of RNA editing levels in zebrafish
Source: BMC Biol. 2023 Nov 20;21:262. doi: 10.1186/s12915-023-01738-4 (PMC10659053; doi:10.1186/s12915-023-01738-4)
Supplement: Supplementary file 2 — Additional file 2: The editing levels of all the A-to-I sites in each of the tissues at the various temperatures. [file 12915_2023_1738_MOESM2_ESM.txt]

Chromosome	Coordinate	Strand	reference_base	EditType	RNA_basecount[A,C,G,T]	RNA_editing_level(%)	sample	tissue_temperautre	depth	tissue
19	28772301	-	T	A->G	0,4,0,42	0.09	52-13-1-Brain	Brain_13	46	Brain
11	38738414	-	T	A->G	0,8,0,87	0.08	52-13-1-Brain	Brain_13	95	Brain
13	46162984	-	T	A->G	0,3,0,106	0.03	52-13-1-Brain	Brain_13	109	Brain
12	25002004	-	T	A->G	0,4,0,12	0.25	52-13-1-Brain	Brain_13	16	Brain
8	31243986	+	A	A->G	29,0,5,0	0.15	52-13-1-Brain	Brain_13	34	Brain
15	32493352	+	A	A->G	19,0,13,0	0.41	52-13-1-Brain	Brain_13	32	Brain
11	6850902	-	T	A->G	0,3,0,0	1.0	52-13-1-Brain	Brain_13	3	Brain
21	43466059	-	T	A->G	0,6,0,0	1.0	52-13-1-Brain	Brain_13	6	Brain
23	27149537	-	T	A->G	0,2,0,3	0.4	52-13-1-Brain	Brain_13	5	Brain
24	33951930	+	A	A->G	15,0,7,0	0.32	52-13-1-Brain	Brain_13	22	Brain
23	16721641	+	A	A->G	45,0,50,0	0.53	52-13-1-Brain	Brain_13	95	Brain
18	5486401	+	A	A->G	6,0,2,0	0.25	52-13-1-Brain	Brain_13	8	Brain
2	56551940	-	T	A->G	0,8,0,5	0.62	52-13-1-Brain	Brain_13	13	Brain
8	53555259	-	T	A->G	0,8,0,11	0.42	52-13-1-Brain	Brain_13	19	Brain
3	14347097	-	T	A->G	0,144,0,72	0.67	52-13-1-Brain	Brain_13	216	Brain
1	52854245	-	T	A->G	0,2,0,1	0.67	52-13-1-Brain	Brain_13	3	Brain
25	7755178	+	A	A->G	0,0,6,0	1.0	52-13-1-Brain	Brain_13	6	Brain
2	41731315	-	T	A->G	0,11,0,1	0.92	52-13-1-Brain	Brain_13	12	Brain
15	2766362	-	T	A->G	0,3,0,7	0.3	52-13-1-Brain	Brain_13	10	Brain
23	31003395	-	T	A->G	0,4,0,10	0.29	52-13-1-Brain	Brain_13	14	Brain
19	11590189	-	T	A->G	0,4,0,7	0.36	52-13-1-Brain	Brain_13	11	Brain
1	52726601	+	A	A->G	1,0,11,0	0.92	52-13-1-Brain	Brain_13	12	Brain
15	31281540	-	T	A->G	0,84,0,146	0.37	52-13-1-Brain	Brain_13	230	Brain
25	7569044	-	T	A->G	0,9,0,29	0.24	52-13-1-Brain	Brain_13	38	Brain
21	41141763	-	T	A->G	0,4,0,1	0.8	52-13-1-Brain	Brain_13	5	Brain
1	6855616	+	A	A->G	175,0,13,0	0.07	52-13-1-Brain	Brain_13	188	Brain
20	5924286	+	A	A->G	13,0,15,0	0.54	52-13-1-Brain	Brain_13	28	Brain
4	15593197	-	T	A->G	0,5,0,0	1.0	52-13-1-Brain	Brain_13	5	Brain
16	32674035	-	T	A->G	0,6,0,86	0.07	52-13-1-Brain	Brain_13	92	Brain
21	21300870	+	A	A->G	0,0,5,0	1.0	52-13-1-Brain	Brain_13	5	Brain
13	422998	-	T	A->G	0,8,0,5	0.62	52-13-1-Brain	Brain_13	13	Brain
17	21198330	-	T	A->G	0,10,0,2	0.83	52-13-1-Brain	Brain_13	12	Brain
19	35162628	-	T	A->G	0,5,0,34	0.13	52-13-1-Brain	Brain_13	39	Brain
14	47087699	-	T	A->G	0,8,0,19	0.3	52-13-1-Brain	Brain_13	27	Brain
6	1148680	-	T	A->G	0,19,0,20	0.49	52-13-1-Brain	Brain_13	39	Brain
1	5461988	+	A	A->G	12,0,3,0	0.2	52-13-1-Brain	Brain_13	15	Brain
8	1979784	+	A	A->G	10,0,4,0	0.29	52-13-1-Brain	Brain_13	14	Brain
6	49110545	-	T	A->G	0,10,0,154	0.06	52-13-1-Brain	Brain_13	164	Brain
4	73122794	+	A	A->G	68,0,5,0	0.07	52-13-1-Brain	Brain_13	73	Brain
16	41783881	+	A	A->G	49,0,3,0	0.06	52-13-1-Brain	Brain_13	52	Brain
4	74779949	+	A	A->G	1,0,3,0	0.75	52-13-1-Brain	Brain_13	4	Brain
4	5250432	+	A	A->G	3,0,5,0	0.62	52-13-1-Brain	Brain_13	8	Brain
7	59937729	+	A	A->G	11,0,3,0	0.21	52-13-1-Brain	Brain_13	14	Brain
5	70070799	-	T	A->G	0,5,0,2	0.71	52-13-1-Brain	Brain_13	7	Brain
15	19976767	-	T	A->G	0,2,0,1	0.67	52-13-1-Brain	Brain_13	3	Brain
11	35992973	-	T	A->G	0,3,0,57	0.05	52-13-1-Brain	Brain_13	60	Brain
15	46958502	+	A	A->G	12,0,8,0	0.4	52-13-1-Brain	Brain_13	20	Brain
25	31531116	+	A	A->G	7,0,4,0	0.36	52-13-1-Brain	Brain_13	11	Brain
10	284068	-	T	A->G	0,2,0,2	0.5	52-13-1-Brain	Brain_13	4	Brain
20	54400683	-	T	A->G	0,6,0,79	0.07	52-13-1-Brain	Brain_13	85	Brain
12	35799291	+	A	A->G	1,0,5,0	0.83	52-13-1-Brain	Brain_13	6	Brain
21	41587820	-	T	A->G	0,4,0,6	0.4	52-13-1-Brain	Brain_13	10	Brain
9	24260490	+	A	A->G	1,0,4,0	0.8	52-13-1-Brain	Brain_13	5	Brain
10	29834880	+	A	A->G	2,0,3,0	0.6	52-13-1-Brain	Brain_13	5	Brain
23	7100024	+	A	A->G	19,0,4,0	0.17	52-13-1-Brain	Brain_13	23	Brain
8	7076602	+	A	A->G	32,0,5,0	0.14	52-13-1-Brain	Brain_13	37	Brain
6	60132887	-	T	A->G	0,10,0,5	0.67	52-13-1-Brain	Brain_13	15	Brain
1	43080518	-	T	A->G	0,6,0,5	0.55	52-13-1-Brain	Brain_13	11	Brain
10	40357306	+	A	A->G	6,0,4,0	0.4	52-13-1-Brain	Brain_13	10	Brain
7	29674331	+	A	A->G	8,0,7,0	0.47	52-13-1-Brain	Brain_13	15	Brain
5	20283349	-	T	A->G	0,33,0,39	0.46	52-13-1-Brain	Brain_13	72	Brain
6	8930076	+	A	A->G	0,0,5,0	1.0	52-13-1-Brain	Brain_13	5	Brain
11	426805	-	T	A->G	0,23,0,15	0.61	52-13-1-Brain	Brain_13	38	Brain
5	68673882	-	T	A->G	0,12,0,0	1.0	52-13-1-Brain	Brain_13	12	Brain
6	4207868	+	A	A->G	40,0,4,0	0.09	52-13-1-Brain	Brain_13	44	Brain
2	42306236	-	T	A->G	0,4,0,0	1.0	52-13-1-Brain	Brain_13	4	Brain
23	44735129	+	A	A->G	0,0,4,0	1.0	52-13-1-Brain	Brain_13	4	Brain
3	61165880	+	A	A->G	12,0,2,0	0.14	52-13-1-Brain	Brain_13	14	Brain
21	45729625	+	A	A->G	26,0,7,0	0.21	52-13-1-Brain	Brain_13	33	Brain
23	24070994	+	A	A->G	6,0,5,0	0.45	52-13-1-Brain	Brain_13	11	Brain
10	23242535	-	T	A->G	0,30,0,1	0.97	52-13-1-Brain	Brain_13	31	Brain
17	7479884	-	T	A->G	0,3,0,0	1.0	52-13-1-Brain	Brain_13	3	Brain
5	22610172	-	T	A->G	0,3,0,0	1.0	52-13-1-Brain	Brain_13	3	Brain
5	62965416	-	T	A->G	0,5,0,2	0.71	52-13-1-Brain	Brain_13	7	Brain
24	31158793	-	T	A->G	0,6,0,84	0.07	52-13-1-Brain	Brain_13	90	Brain
8	7360436	+	A	A->G	657,0,2,0	0.0	52-13-1-Brain	Brain_13	659	Brain
9	3260419	+	A	A->G	38,0,5,0	0.12	52-13-1-Brain	Brain_13	43	Brain
10	2809696	+	A	A->G	19,0,2,0	0.1	52-13-1-Brain	Brain_13	21	Brain
5	13202749	+	A	A->G	1,0,2,0	0.67	52-13-1-Brain	Brain_13	3	Brain
11	6429784	+	A	A->G	2,0,5,0	0.71	52-13-1-Brain	Brain_13	7	Brain
20	42099118	-	T	A->G	0,11,0,111	0.09	52-13-1-Brain	Brain_13	122	Brain
11	44870242	-	T	A->G	0,15,0,38	0.28	52-13-1-Brain	Brain_13	53	Brain
13	3834733	+	A	A->G	5,0,6,0	0.55	52-13-1-Brain	Brain_13	11	Brain
5	69189158	+	A	A->G	26,0,3,0	0.1	52-13-1-Brain	Brain_13	29	Brain
23	14437815	-	T	A->G	0,43,0,115	0.27	52-13-1-Brain	Brain_13	158	Brain
18	46840863	-	T	A->G	0,9,0,4	0.69	52-13-1-Brain	Brain_13	13	Brain
9	42326864	+	A	A->G	40,0,3,0	0.07	52-13-1-Brain	Brain_13	43	Brain
13	31015404	-	T	A->G	0,37,0,45	0.45	52-13-1-Brain	Brain_13	82	Brain
13	46542364	-	T	A->G	0,2,0,55	0.04	52-13-1-Brain	Brain_13	57	Brain
25	464386	-	T	A->G	0,13,0,5	0.72	52-13-1-Brain	Brain_13	18	Brain
2	17211827	-	T	A->G	0,15,0,0	1.0	52-13-1-Brain	Brain_13	15	Brain
2	56860355	-	T	A->G	0,5,0,1	0.83	52-13-1-Brain	Brain_13	6	Brain
5	5211982	+	A	A->G	5,0,7,0	0.58	52-13-1-Brain	Brain_13	12	Brain
23	572820	+	A	A->G	0,0,23,0	1.0	52-13-1-Brain	Brain_13	23	Brain
16	52988292	-	T	A->G	0,3,0,0	1.0	52-13-1-Brain	Brain_13	3	Brain
13	46163001	-	T	A->G	0,37,0,81	0.31	52-13-1-Brain	Brain_13	118	Brain
15	43324686	-	T	A->G	0,10,0,35	0.22	52-13-1-Brain	Brain_13	45	Brain
16	53675454	+	A	A->G	0,0,5,0	1.0	52-13-1-Brain	Brain_13	5	Brain
16	28664241	+	A	A->G	436,0,11,0	0.02	52-13-1-Brain	Brain_13	447	Brain
12	27137791	+	A	A->G	71,0,42,0	0.37	52-13-1-Brain	Brain_13	113	Brain
12	1814829	+	A	A->G	3,0,11,0	0.79	52-13-1-Brain	Brain_13	14	Brain
7	33072854	+	A	A->G	37,0,4,0	0.1	52-13-1-Brain	Brain_13	41	Brain
16	53425163	+	A	A->G	28,0,9,0	0.24	52-13-1-Brain	Brain_13	37	Brain
3	17187702	+	A	A->G	21,0,5,0	0.19	52-13-1-Brain	Brain_13	26	Brain
21	25028694	+	A	A->G	20,0,3,0	0.13	52-13-1-Brain	Brain_13	23	Brain
24	3438821	-	T	A->G	0,12,0,23	0.34	52-13-1-Brain	Brain_13	35	Brain
7	73568966	+	A	A->G	97,0,8,0	0.08	52-13-1-Brain	Brain_13	105	Brain
22	3365848	-	T	A->G	0,3,0,0	1.0	52-13-1-Brain	Brain_13	3	Brain
8	50455602	-	T	A->G	0,2,0,143	0.01	52-13-1-Brain	Brain_13	145	Brain
16	1297273	+	A	A->G	1,0,16,0	0.94	52-13-1-Brain	Brain_13	17	Brain
23	9617298	+	A	A->G	12,0,5,0	0.29	52-13-1-Brain	Brain_13	17	Brain
3	17530944	+	A	A->G	13,0,7,0	0.35	52-13-1-Brain	Brain_13	20	Brain
6	49418070	+	A	A->G	1,0,2,0	0.67	52-13-1-Brain	Brain_13	3	Brain
16	28726945	-	T	A->G	0,5,0,3	0.62	52-13-1-Brain	Brain_13	8	Brain
7	52688226	+	A	A->G	2,0,3,0	0.6	52-13-1-Brain	Brain_13	5	Brain
21	25781081	+	A	A->G	1,0,7,0	0.88	52-13-1-Brain	Brain_13	8	Brain
2	5971863	+	A	A->G	6,0,8,0	0.57	52-13-1-Brain	Brain_13	14	Brain
17	50714785	+	A	A->G	0,0,4,0	1.0	52-13-1-Brain	Brain_13	4	Brain
7	9076675	+	A	A->G	519,0,87,0	0.14	52-13-1-Brain	Brain_13	606	Brain
10	32316816	-	T	A->G	0,2,0,7	0.22	52-13-1-Brain	Brain_13	9	Brain
12	33866149	-	T	A->G	0,22,0,24	0.48	52-13-1-Brain	Brain_13	46	Brain
7	31481170	+	A	A->G	1,0,2,0	0.67	52-13-1-Brain	Brain_13	3	Brain
6	9299474	-	T	A->G	0,4,0,11	0.27	52-13-1-Brain	Brain_13	15	Brain
25	5958462	-	T	A->G	0,31,0,80	0.28	52-13-1-Brain	Brain_13	111	Brain
22	38343623	+	A	A->G	1,0,5,0	0.83	52-13-1-Brain	Brain_13	6	Brain
17	49157179	+	A	A->G	8,0,7,0	0.47	52-13-1-Brain	Brain_13	15	Brain
16	131177	+	A	A->G	2,0,3,0	0.6	52-13-1-Brain	Brain_13	5	Brain
7	23270625	+	A	A->G	23,0,52,0	0.69	52-13-1-Brain	Brain_13	75	Brain
6	405029	-	T	A->G	0,3,0,8	0.27	52-13-1-Brain	Brain_13	11	Brain
12	48751059	-	T	A->G	0,10,0,52	0.16	52-13-1-Brain	Brain_13	62	Brain
2	1279479	+	A	A->G	31,0,6,0	0.16	52-13-1-Brain	Brain_13	37	Brain
3	6779932	+	A	A->G	2,0,3,0	0.6	52-13-1-Brain	Brain_13	5	Brain
20	50926315	+	A	A->G	0,0,4,0	1.0	52-13-1-Brain	Brain_13	4	Brain
8	49458408	+	A	A->G	7,0,3,0	0.3	52-13-1-Brain	Brain_13	10	Brain
19	20753503	+	A	A->G	0,0,4,0	1.0	52-13-1-Brain	Brain_13	4	Brain
23	27149505	-	T	A->G	0,4,0,2	0.67	52-13-1-Brain	Brain_13	6	Brain
20	45850395	-	T	A->G	0,6,0,0	1.0	52-13-1-Brain	Brain_13	6	Brain
21	45334792	+	A	A->G	50,0,8,0	0.14	52-13-1-Brain	Brain_13	58	Brain
5	37469648	-	T	A->G	0,2,0,10	0.17	52-13-1-Brain	Brain_13	12	Brain
14	50440699	+	A	A->G	45,0,16,0	0.26	52-13-1-Brain	Brain_13	61	Brain
17	7222006	-	T	A->G	0,4,0,2	0.67	52-13-1-Brain	Brain_13	6	Brain
6	31440565	+	A	A->G	11,0,3,0	0.21	52-13-1-Brain	Brain_13	14	Brain
17	21198061	-	T	A->G	0,8,0,14	0.36	52-13-1-Brain	Brain_13	22	Brain
5	13202881	-	T	A->G	0,4,0,10	0.29	52-13-1-Brain	Brain_13	14	Brain
3	61166013	+	A	A->G	83,0,12,0	0.13	52-13-1-Brain	Brain_13	95	Brain
10	6372388	+	A	A->G	26,0,11,0	0.3	52-13-1-Brain	Brain_13	37	Brain
16	52634805	-	T	A->G	0,3,0,56	0.05	52-13-1-Brain	Brain_13	59	Brain
4	2746145	+	A	A->G	0,0,11,0	1.0	52-13-1-Brain	Brain_13	11	Brain
4	75530621	+	A	A->G	6,0,9,0	0.6	52-13-1-Brain	Brain_13	15	Brain
6	6899402	-	T	A->G	0,6,0,9	0.4	52-13-1-Brain	Brain_13	15	Brain
9	2561722	+	A	A->G	17,0,15,0	0.47	52-13-1-Brain	Brain_13	32	Brain
7	8645959	-	T	A->G	0,4,0,10	0.29	52-13-1-Brain	Brain_13	14	Brain
10	32316798	-	T	A->G	0,9,0,3	0.75	52-13-1-Brain	Brain_13	12	Brain
4	13730403	+	A	A->G	22,0,11,0	0.33	52-13-1-Brain	Brain_13	33	Brain
8	49059812	+	A	A->G	10,0,6,0	0.38	52-13-1-Brain	Brain_13	16	Brain
17	1450007	+	A	A->G	27,0,4,0	0.13	52-13-1-Brain	Brain_13	31	Brain
21	7902678	-	T	A->G	0,2,0,2	0.5	52-13-1-Brain	Brain_13	4	Brain
10	23241518	-	T	A->G	1,8,0,17	0.32	52-13-1-Brain	Brain_13	26	Brain
2	35493311	+	A	A->G	8,0,3,0	0.27	52-13-1-Brain	Brain_13	11	Brain
23	40634455	-	T	A->G	0,5,0,4	0.56	52-13-1-Brain	Brain_13	9	Brain
2	56210513	+	A	A->G	0,0,5,0	1.0	52-13-1-Brain	Brain_13	5	Brain
23	6211006	-	T	A->G	0,3,0,0	1.0	52-13-1-Brain	Brain_13	3	Brain
8	5524533	-	T	A->G	0,4,0,1	0.8	52-13-1-Brain	Brain_13	5	Brain
10	23242541	-	T	A->G	0,5,0,28	0.15	52-13-1-Brain	Brain_13	33	Brain
23	15287173	-	T	A->G	0,2,0,3	0.4	52-13-1-Brain	Brain_13	5	Brain
5	14857153	+	A	A->G	53,0,13,0	0.2	52-13-1-Brain	Brain_13	66	Brain
25	4725000	+	A	A->G	99,0,2,0	0.02	52-13-1-Brain	Brain_13	101	Brain
11	33850649	-	T	A->G	0,8,0,49	0.14	52-13-1-Brain	Brain_13	57	Brain
4	10774089	-	T	A->G	0,4,0,0	1.0	52-13-1-Brain	Brain_13	4	Brain
16	17873537	+	A	A->G	1,0,2,0	0.67	52-13-1-Brain	Brain_13	3	Brain
5	2034177	-	T	A->G	0,2,0,41	0.05	52-13-1-Brain	Brain_13	43	Brain
6	34818545	+	A	A->G	0,0,3,0	1.0	52-13-1-Brain	Brain_13	3	Brain
14	49945433	-	T	A->G	0,6,0,157	0.04	52-13-1-Brain	Brain_13	163	Brain
4	983505	-	T	A->G	0,11,0,9	0.55	52-13-1-Brain	Brain_13	20	Brain
4	10772292	-	T	A->G	0,3,0,0	1.0	52-13-1-Brain	Brain_13	3	Brain
10	16045924	+	A	A->G	178,0,121,1	0.4	52-13-1-Brain	Brain_13	300	Brain
6	39533423	-	T	A->G	0,3,0,1	0.75	52-13-1-Brain	Brain_13	4	Brain
19	4529476	+	A	A->G	22,0,5,0	0.19	52-13-1-Brain	Brain_13	27	Brain
5	69189028	+	A	A->G	26,0,4,0	0.13	52-13-1-Brain	Brain_13	30	Brain
25	31991934	-	T	A->G	0,5,0,2	0.71	52-13-1-Brain	Brain_13	7	Brain
23	246468	-	T	A->G	0,2,0,1	0.67	52-13-1-Brain	Brain_13	3	Brain
24	14965732	+	A	A->G	6,0,3,0	0.33	52-13-1-Brain	Brain_13	9	Brain
3	25902910	+	A	A->G	19,0,6,0	0.24	52-13-1-Brain	Brain_13	25	Brain
15	22416416	+	A	A->G	0,0,4,0	1.0	52-13-1-Brain	Brain_13	4	Brain
10	6986996	+	A	A->G	0,0,3,0	1.0	52-13-1-Brain	Brain_13	3	Brain
5	65592982	+	A	A->G	2,0,13,0	0.87	52-13-1-Brain	Brain_13	15	Brain
11	5734071	+	A	A->G	15,0,11,0	0.42	52-13-1-Brain	Brain_13	26	Brain
12	47797769	+	A	A->G	23,0,5,0	0.18	52-13-1-Brain	Brain_13	28	Brain
9	6690836	+	A	A->G	4,0,2,0	0.33	52-13-1-Brain	Brain_13	6	Brain
15	26914745	-	T	A->G	0,9,0,10	0.47	52-13-1-Brain	Brain_13	19	Brain
2	5003848	-	T	A->G	0,3,0,10	0.23	52-13-1-Brain	Brain_13	13	Brain
2	17592495	-	T	A->G	0,3,0,2	0.6	52-13-1-Brain	Brain_13	5	Brain
13	6115310	+	A	A->G	7,0,4,0	0.36	52-13-1-Brain	Brain_13	11	Brain
4	10771882	-	T	A->G	0,3,0,1	0.75	52-13-1-Brain	Brain_13	4	Brain
19	12442125	+	A	A->G	2,0,4,0	0.67	52-13-1-Brain	Brain_13	6	Brain
5	63057700	+	A	A->G	12,0,9,0	0.43	52-13-1-Brain	Brain_13	21	Brain
23	14505928	-	T	A->G	0,5,0,2	0.71	52-13-1-Brain	Brain_13	7	Brain
20	9838813	+	A	A->G	6,0,7,0	0.54	52-13-1-Brain	Brain_13	13	Brain
6	2493912	+	A	A->G	0,0,4,0	1.0	52-13-1-Brain	Brain_13	4	Brain
11	5736347	+	A	A->G	23,0,11,0	0.32	52-13-1-Brain	Brain_13	34	Brain
6	58508301	+	A	A->G	5,0,3,0	0.38	52-13-1-Brain	Brain_13	8	Brain
15	14695969	-	T	A->G	0,11,0,39	0.22	52-13-1-Brain	Brain_13	50	Brain
14	4184887	+	A	A->G	25,0,3,0	0.11	52-13-1-Brain	Brain_13	28	Brain
13	40227025	+	A	A->G	3,0,12,0	0.8	52-13-1-Brain	Brain_13	15	Brain
16	28664341	+	A	A->G	397,0,10,0	0.02	52-13-1-Brain	Brain_13	407	Brain
17	20694679	-	T	A->G	0,7,0,1	0.88	52-13-1-Brain	Brain_13	8	Brain
11	34136365	-	T	A->G	0,5,0,20	0.2	52-13-1-Brain	Brain_13	25	Brain
18	16393517	-	T	A->G	0,2,0,38	0.05	52-13-1-Brain	Brain_13	40	Brain
16	41783849	+	A	A->G	69,0,2,0	0.03	52-13-1-Brain	Brain_13	71	Brain
19	2342072	+	A	A->G	24,0,2,0	0.08	52-13-1-Brain	Brain_13	26	Brain
22	21435374	-	T	A->G	0,3,0,2	0.6	52-13-1-Brain	Brain_13	5	Brain
16	26158483	-	T	A->G	0,2,0,1	0.67	52-13-1-Brain	Brain_13	3	Brain
8	7360202	+	A	A->G	1470,0,2,0	0.0	52-13-1-Brain	Brain_13	1472	Brain
7	12685529	+	A	A->G	86,0,2,0	0.02	52-13-1-Brain	Brain_13	88	Brain
13	50353663	-	T	A->G	0,22,0,14	0.61	52-13-1-Brain	Brain_13	36	Brain
11	28273783	+	A	A->G	0,0,3,0	1.0	52-13-1-Brain	Brain_13	3	Brain
5	19596106	+	A	A->G	189,0,2,0	0.01	52-13-1-Brain	Brain_13	191	Brain
4	2458557	-	T	A->G	0,3,0,0	1.0	52-13-1-Brain	Brain_13	3	Brain
3	13536041	+	A	A->G	6,0,3,0	0.33	52-13-1-Brain	Brain_13	9	Brain
20	45763693	-	T	A->G	0,5,0,9	0.36	52-13-1-Brain	Brain_13	14	Brain
10	44663488	-	T	A->G	0,2,0,47	0.04	52-13-1-Brain	Brain_13	49	Brain
7	9030714	+	A	A->G	29,0,3,0	0.09	52-13-1-Brain	Brain_13	32	Brain
15	7378025	-	T	A->G	0,4,0,9	0.31	52-13-1-Brain	Brain_13	13	Brain
8	53597408	+	A	A->G	1,0,2,0	0.67	52-13-1-Brain	Brain_13	3	Brain
22	10679267	+	A	A->G	36,0,14,0	0.28	52-13-1-Brain	Brain_13	50	Brain
8	19950139	-	T	A->G	0,3,0,0	1.0	52-13-1-Brain	Brain_13	3	Brain
2	57464366	-	T	A->G	0,5,0,12	0.29	52-13-1-Brain	Brain_13	17	Brain
20	53101529	-	T	A->G	0,3,0,0	1.0	52-13-1-Brain	Brain_13	3	Brain
13	22744224	-	T	A->G	0,6,0,0	1.0	52-13-1-Brain	Brain_13	6	Brain
17	40946993	+	A	A->G	12,0,5,0	0.29	52-13-1-Brain	Brain_13	17	Brain
19	2463521	+	A	A->G	1,0,2,0	0.67	52-13-1-Brain	Brain_13	3	Brain
7	69710177	+	A	A->G	22,0,12,0	0.35	52-13-1-Brain	Brain_13	34	Brain
12	47125432	+	A	A->G	2,0,4,0	0.67	52-13-1-Brain	Brain_13	6	Brain
21	37719317	+	A	A->G	19,0,5,0	0.21	52-13-1-Brain	Brain_13	24	Brain
13	40227014	+	A	A->G	11,0,4,0	0.27	52-13-1-Brain	Brain_13	15	Brain
4	10771954	-	T	A->G	0,3,0,1	0.75	52-13-1-Brain	Brain_13	4	Brain
1	5704841	-	T	A->G	0,4,0,8	0.33	52-13-1-Brain	Brain_13	12	Brain
3	30224458	-	T	A->G	0,3,0,2	0.6	52-13-1-Brain	Brain_13	5	Brain
18	15916571	+	A	A->G	6,0,11,0	0.65	52-13-1-Brain	Brain_13	17	Brain
14	1384319	+	A	A->G	4,0,9,0	0.69	52-13-1-Brain	Brain_13	13	Brain
22	17497869	+	A	A->G	19,0,4,0	0.17	52-13-1-Brain	Brain_13	23	Brain
23	483168	-	T	A->G	0,3,0,0	1.0	52-13-1-Brain	Brain_13	3	Brain
24	670532	+	A	A->G	12,0,4,0	0.25	52-13-1-Brain	Brain_13	16	Brain
5	10992473	-	T	A->G	0,17,0,34	0.33	52-13-1-Brain	Brain_13	51	Brain
5	55027531	+	A	A->G	1,0,9,0	0.9	52-13-1-Brain	Brain_13	10	Brain
17	5947586	+	A	A->G	6,0,2,0	0.25	52-13-1-Brain	Brain_13	8	Brain
5	13200799	-	T	A->G	0,8,0,55	0.13	52-13-1-Brain	Brain_13	63	Brain
11	25476204	-	T	A->G	0,13,0,5	0.72	52-13-1-Brain	Brain_13	18	Brain
11	44870485	-	T	A->G	0,5,0,119	0.04	52-13-1-Brain	Brain_13	124	Brain
7	59772936	+	A	A->G	23,0,3,0	0.12	52-13-1-Brain	Brain_13	26	Brain
8	1846924	+	A	A->G	0,0,4,0	1.0	52-13-1-Brain	Brain_13	4	Brain
5	11337119	+	A	A->G	12,0,3,0	0.2	52-13-1-Brain	Brain_13	15	Brain
3	25901657	+	A	A->G	6,0,5,0	0.45	52-13-1-Brain	Brain_13	11	Brain
24	39646685	+	A	A->G	2,0,7,0	0.78	52-13-1-Brain	Brain_13	9	Brain
3	47334056	-	T	A->G	0,5,0,12	0.29	52-13-1-Brain	Brain_13	17	Brain
21	30657281	+	A	A->G	18,0,10,0	0.36	52-13-1-Brain	Brain_13	28	Brain
12	19036723	-	T	A->G	0,20,0,0	1.0	52-13-1-Brain	Brain_13	20	Brain
17	588436	-	T	A->G	0,8,0,13	0.38	52-13-1-Brain	Brain_13	21	Brain
15	41213064	-	T	A->G	0,31,0,67	0.32	52-13-1-Brain	Brain_13	98	Brain
5	5010057	+	A	A->G	2,0,5,0	0.71	52-13-1-Brain	Brain_13	7	Brain
3	55969536	-	T	A->G	0,2,0,25	0.07	52-13-1-Brain	Brain_13	27	Brain
20	5924687	+	A	A->G	57,0,44,0	0.44	52-13-1-Brain	Brain_13	101	Brain
7	73396339	+	A	A->G	9,0,5,0	0.36	52-13-1-Brain	Brain_13	14	Brain
11	39714482	+	A	A->G	336,0,2,0	0.01	52-13-1-Brain	Brain_13	338	Brain
24	14965816	+	A	A->G	5,0,12,0	0.71	52-13-1-Brain	Brain_13	17	Brain
3	24650534	-	T	A->G	0,4,0,59	0.06	52-13-1-Brain	Brain_13	63	Brain
3	48414530	+	A	A->G	21,0,4,0	0.16	52-13-1-Brain	Brain_13	25	Brain
7	69041388	+	A	A->G	2,0,2,0	0.5	52-13-1-Brain	Brain_13	4	Brain
17	43488234	+	A	A->G	12,0,7,0	0.37	52-13-1-Brain	Brain_13	19	Brain
4	18615316	-	T	A->G	0,14,0,0	1.0	52-13-1-Brain	Brain_13	14	Brain
6	59236311	+	A	A->G	5,0,7,0	0.58	52-13-1-Brain	Brain_13	12	Brain
11	23817560	+	A	A->G	81,0,39,0	0.33	52-13-1-Brain	Brain_13	120	Brain
6	59236576	+	A	A->G	10,0,3,0	0.23	52-13-1-Brain	Brain_13	13	Brain
3	9514222	+	A	A->G	7,0,13,0	0.65	52-13-1-Brain	Brain_13	20	Brain
9	359298	-	T	A->G	0,10,0,0	1.0	52-13-1-Brain	Brain_13	10	Brain
17	6557198	-	T	A->G	0,3,0,813	0.0	52-13-1-Brain	Brain_13	816	Brain
19	19606301	+	A	A->G	14,0,2,0	0.12	52-13-1-Brain	Brain_13	16	Brain
7	48781633	+	A	A->G	97,0,13,0	0.12	52-13-1-Brain	Brain_13	110	Brain
19	9562610	-	T	A->G	0,5,0,5	0.5	52-13-1-Brain	Brain_13	10	Brain
1	51544157	-	T	A->G	0,5,0,6	0.45	52-13-1-Brain	Brain_13	11	Brain
24	29534271	+	A	A->G	1,0,4,0	0.8	52-13-1-Brain	Brain_13	5	Brain
2	27034720	-	T	A->G	0,4,0,14	0.22	52-13-1-Brain	Brain_13	18	Brain
10	29330429	+	A	A->G	0,0,3,0	1.0	52-13-1-Brain	Brain_13	3	Brain
6	1578752	-	T	A->G	0,3,0,10	0.23	52-13-1-Brain	Brain_13	13	Brain
9	5792260	-	T	A->G	0,2,0,2	0.5	52-13-1-Brain	Brain_13	4	Brain
12	40549258	+	A	A->G	117,0,65,0	0.36	52-13-1-Brain	Brain_13	182	Brain
13	44079779	-	T	A->G	0,4,0,0	1.0	52-13-1-Brain	Brain_13	4	Brain
18	5246279	-	T	A->G	0,17,0,124	0.12	52-13-1-Brain	Brain_13	141	Brain
16	47515473	+	A	A->G	15,0,2,0	0.12	52-13-1-Brain	Brain_13	17	Brain
5	342071	+	A	A->G	26,0,5,0	0.16	52-13-1-Brain	Brain_13	31	Brain
7	23479197	-	T	A->G	0,36,0,17	0.68	52-13-1-Brain	Brain_13	53	Brain
3	13536040	+	A	A->G	7,0,2,0	0.22	52-13-1-Brain	Brain_13	9	Brain
15	8822946	+	A	A->G	206,0,19,0	0.08	52-13-1-Brain	Brain_13	225	Brain
16	53425795	+	A	A->G	37,0,2,0	0.05	52-13-1-Brain	Brain_13	39	Brain
2	55845348	+	A	A->G	5,0,5,0	0.5	52-13-1-Brain	Brain_13	10	Brain
22	20753284	-	T	A->G	0,2,0,3	0.4	52-13-1-Brain	Brain_13	5	Brain
11	6932629	+	A	A->G	4,0,2,0	0.33	52-13-1-Brain	Brain_13	6	Brain
4	10774924	+	A	A->G	0,0,4,0	1.0	52-13-1-Brain	Brain_13	4	Brain
10	44352280	+	A	A->G	14,0,6,0	0.3	52-13-1-Brain	Brain_13	20	Brain
8	24874077	+	A	A->G	34,0,3,0	0.08	52-13-1-Brain	Brain_13	37	Brain
24	39846417	-	T	A->G	0,9,0,19	0.32	52-13-1-Brain	Brain_13	28	Brain
9	52470495	-	T	A->G	0,7,0,0	1.0	52-13-1-Brain	Brain_13	7	Brain
10	16608179	+	A	A->G	32,0,5,0	0.14	52-13-1-Brain	Brain_13	37	Brain
18	15916893	+	A	A->G	3,0,16,0	0.84	52-13-1-Brain	Brain_13	19	Brain
5	63640314	+	A	A->G	2,0,3,0	0.6	52-13-1-Brain	Brain_13	5	Brain
22	3366883	-	T	A->G	0,6,0,5	0.55	52-13-1-Brain	Brain_13	11	Brain
18	46696201	-	T	A->G	0,3,0,579	0.01	52-13-1-Brain	Brain_13	582	Brain
25	1740884	+	A	A->G	10,0,2,0	0.17	52-13-1-Brain	Brain_13	12	Brain
8	9754581	+	A	A->G	5,0,6,0	0.55	52-13-1-Brain	Brain_13	11	Brain
16	52334238	+	A	A->G	6,0,2,0	0.25	52-13-1-Brain	Brain_13	8	Brain
3	17717700	-	T	A->G	0,15,0,33	0.31	52-13-1-Brain	Brain_13	48	Brain
9	56248394	-	T	A->G	0,4,0,23	0.15	52-13-1-Brain	Brain_13	27	Brain
11	430187	-	T	A->G	0,4,0,4	0.5	52-13-1-Brain	Brain_13	8	Brain
17	35301341	-	T	A->G	0,5,0,47	0.1	52-13-1-Brain	Brain_13	52	Brain
11	18625806	-	T	A->G	0,5,0,7	0.42	52-13-1-Brain	Brain_13	12	Brain
11	19879030	+	A	A->G	15,0,5,1	0.25	52-13-1-Brain	Brain_13	21	Brain
14	51160810	-	T	A->G	0,4,0,3	0.57	52-13-1-Brain	Brain_13	7	Brain
18	3317153	+	A	A->G	1,0,2,0	0.67	52-13-1-Brain	Brain_13	3	Brain
2	55845623	+	A	A->G	7,0,7,0	0.5	52-13-1-Brain	Brain_13	14	Brain
24	33951575	+	A	A->G	21,0,2,0	0.09	52-13-1-Brain	Brain_13	23	Brain
5	63640278	+	A	A->G	0,0,4,0	1.0	52-13-1-Brain	Brain_13	4	Brain
15	32408686	+	A	A->G	41,0,16,0	0.28	52-13-1-Brain	Brain_13	57	Brain
12	7577230	-	T	A->G	0,11,0,1	0.92	52-13-1-Brain	Brain_13	12	Brain
17	1449856	+	A	A->G	24,0,2,0	0.08	52-13-1-Brain	Brain_13	26	Brain
1	54030819	-	T	A->G	0,4,0,28	0.12	52-13-1-Brain	Brain_13	32	Brain
6	4257530	-	T	A->G	0,2,0,1	0.67	52-13-1-Brain	Brain_13	3	Brain
9	51751533	-	T	A->G	0,2,0,35	0.05	52-13-1-Brain	Brain_13	37	Brain
24	40617187	+	A	A->G	1,0,2,0	0.67	52-13-1-Brain	Brain_13	3	Brain
13	51164038	-	T	A->G	0,27,0,9	0.75	52-13-1-Brain	Brain_13	36	Brain
24	21545527	-	T	A->G	0,2,0,1	0.67	52-13-1-Brain	Brain_13	3	Brain
6	15918962	-	T	A->G	0,6,0,70	0.08	52-13-1-Brain	Brain_13	76	Brain
16	5068492	+	A	A->G	202,0,14,0	0.06	52-13-1-Brain	Brain_13	216	Brain
24	37738852	+	A	A->G	2,0,3,0	0.6	52-13-1-Brain	Brain_13	5	Brain
3	25902993	+	A	A->G	18,0,5,0	0.22	52-13-1-Brain	Brain_13	23	Brain
10	16238783	+	A	A->G	3,0,2,0	0.4	52-13-1-Brain	Brain_13	5	Brain
10	35011636	+	A	A->G	23,0,3,0	0.12	52-13-1-Brain	Brain_13	26	Brain
11	18626418	-	T	A->G	0,2,0,2	0.5	52-13-1-Brain	Brain_13	4	Brain
20	28968193	-	T	A->G	0,96,0,38	0.72	52-13-1-Brain	Brain_13	134	Brain
9	45160003	-	T	A->G	0,3,0,8	0.27	52-13-1-Brain	Brain_13	11	Brain
4	23033121	-	T	A->G	0,4,0,0	1.0	52-13-1-Brain	Brain_13	4	Brain
13	51164048	-	T	A->G	0,18,0,15	0.55	52-13-1-Brain	Brain_13	33	Brain
6	55429952	-	T	A->G	0,10,0,28	0.26	52-13-1-Brain	Brain_13	38	Brain
1	8381972	+	A	A->G	14,0,13,0	0.48	52-13-1-Brain	Brain_13	27	Brain
11	28274093	+	A	A->G	2,0,2,0	0.5	52-13-1-Brain	Brain_13	4	Brain
24	8722292	-	T	A->G	0,4,0,11	0.27	52-13-1-Brain	Brain_13	15	Brain
16	53564323	+	A	A->G	1,0,5,0	0.83	52-13-1-Brain	Brain_13	6	Brain
6	30723699	-	T	A->G	0,3,0,93	0.03	52-13-1-Brain	Brain_13	96	Brain
10	4815994	+	A	A->G	1,0,2,0	0.67	52-13-1-Brain	Brain_13	3	Brain
10	2652601	-	T	A->G	0,16,0,1	0.94	52-13-1-Brain	Brain_13	17	Brain
6	49371818	+	A	A->G	22,0,5,0	0.19	52-13-1-Brain	Brain_13	27	Brain
8	21213908	+	A	A->G	6,0,5,0	0.45	52-13-1-Brain	Brain_13	11	Brain
25	7569012	-	T	A->G	0,5,0,25	0.17	52-13-1-Brain	Brain_13	30	Brain
3	59833205	-	T	A->G	0,3,0,0	1.0	52-13-1-Brain	Brain_13	3	Brain
10	17778145	+	A	A->G	3,0,8,0	0.73	52-13-1-Brain	Brain_13	11	Brain
25	19112562	-	T	A->G	0,2,0,9	0.18	52-13-1-Brain	Brain_13	11	Brain
16	32715612	-	T	A->G	0,5,0,0	1.0	52-13-1-Brain	Brain_13	5	Brain
15	8822994	+	A	A->G	113,0,183,0	0.62	52-13-1-Brain	Brain_13	296	Brain
10	43716999	-	T	A->G	0,2,0,38	0.05	52-13-1-Brain	Brain_13	40	Brain
13	42228201	-	T	A->G	0,2,0,1	0.67	52-13-1-Brain	Brain_13	3	Brain
5	22111947	-	T	A->G	0,6,0,32	0.16	52-13-1-Brain	Brain_13	38	Brain
17	50107169	+	A	A->G	10,0,35,0	0.78	52-13-1-Brain	Brain_13	45	Brain
23	41414866	-	T	A->G	0,4,0,0	1.0	52-13-1-Brain	Brain_13	4	Brain
8	45753002	-	T	A->G	0,3,0,0	1.0	52-13-1-Brain	Brain_13	3	Brain
22	552869	-	T	A->G	0,28,0,14	0.67	52-13-1-Brain	Brain_13	42	Brain
2	56860799	-	T	A->G	0,3,0,3	0.5	52-13-1-Brain	Brain_13	6	Brain
24	37488790	+	A	A->G	6,0,5,0	0.45	52-13-1-Brain	Brain_13	11	Brain
11	426700	-	T	A->G	0,9,0,5	0.64	52-13-1-Brain	Brain_13	14	Brain
14	45833679	+	A	A->G	10,0,11,0	0.52	52-13-1-Brain	Brain_13	21	Brain
12	4925772	+	A	A->G	2,0,5,0	0.71	52-13-1-Brain	Brain_13	7	Brain
7	38513318	+	A	A->G	9,0,101,0	0.92	52-13-1-Brain	Brain_13	110	Brain
6	2493310	+	A	A->G	9,0,2,0	0.18	52-13-1-Brain	Brain_13	11	Brain
12	2815961	-	T	A->G	0,9,0,7	0.56	52-13-1-Brain	Brain_13	16	Brain
19	10333891	-	T	A->G	0,6,0,20	0.23	52-13-1-Brain	Brain_13	26	Brain
4	75964205	-	T	A->G	0,3,0,0	1.0	52-13-1-Brain	Brain_13	3	Brain
6	10010953	-	T	A->G	0,3,0,13	0.19	52-13-1-Brain	Brain_13	16	Brain
20	5049696	+	A	A->G	4,0,3,0	0.43	52-13-1-Brain	Brain_13	7	Brain
11	30785276	+	A	A->G	335,0,47,0	0.12	52-13-1-Brain	Brain_13	382	Brain
22	38481636	-	T	A->G	0,6,0,31	0.16	52-13-1-Brain	Brain_13	37	Brain
12	45137587	-	T	A->G	0,2,0,8	0.2	52-13-1-Brain	Brain_13	10	Brain
17	15957306	+	A	A->G	2,0,5,0	0.71	52-13-1-Brain	Brain_13	7	Brain
21	41140239	-	T	A->G	0,3,0,4	0.43	52-13-1-Brain	Brain_13	7	Brain
13	15784776	-	T	A->G	0,16,0,9	0.64	52-13-1-Brain	Brain_13	25	Brain
15	23883702	-	T	A->G	0,13,0,1	0.93	52-13-1-Brain	Brain_13	14	Brain
24	14965014	+	A	A->G	47,0,4,0	0.08	52-13-1-Brain	Brain_13	51	Brain
18	912327	-	T	A->G	0,2,0,11	0.15	52-13-1-Brain	Brain_13	13	Brain
15	5395647	-	T	A->G	0,9,0,10	0.47	52-13-1-Brain	Brain_13	19	Brain
14	16720252	+	A	A->G	13,0,4,0	0.24	52-13-1-Brain	Brain_13	17	Brain
21	2289109	-	T	A->G	0,2,0,1	0.67	52-13-1-Brain	Brain_13	3	Brain
14	14533475	+	A	A->G	6,0,2,0	0.25	52-13-1-Brain	Brain_13	8	Brain
19	44113586	+	A	A->G	16,0,7,0	0.3	52-13-1-Brain	Brain_13	23	Brain
25	34451327	-	T	A->G	0,3,0,6	0.33	52-13-1-Brain	Brain_13	9	Brain
1	58615803	+	A	A->G	0,0,3,0	1.0	52-13-1-Brain	Brain_13	3	Brain
10	17774883	-	T	A->G	0,4,0,2	0.67	52-13-1-Brain	Brain_13	6	Brain
7	20390377	+	A	A->G	7,0,2,0	0.22	52-13-1-Brain	Brain_13	9	Brain
12	9440561	-	T	A->G	0,2,0,5	0.29	52-13-1-Brain	Brain_13	7	Brain
4	2746142	+	A	A->G	8,0,3,0	0.27	52-13-1-Brain	Brain_13	11	Brain
2	54639281	-	T	A->G	0,7,0,231	0.03	52-13-1-Brain	Brain_13	238	Brain
3	1604731	-	T	A->G	0,3,0,28	0.1	52-13-1-Brain	Brain_13	31	Brain
4	75530562	+	A	A->G	12,0,2,0	0.14	52-13-1-Brain	Brain_13	14	Brain
5	57068430	+	A	A->G	1,0,3,0	0.75	52-13-1-Brain	Brain_13	4	Brain
16	2506198	-	T	A->G	0,2,0,1	0.67	52-13-1-Brain	Brain_13	3	Brain
21	41587085	-	T	A->G	0,6,0,4	0.6	52-13-1-Brain	Brain_13	10	Brain
11	33850664	-	T	A->G	0,18,0,35	0.34	52-13-1-Brain	Brain_13	53	Brain
17	588396	-	T	A->G	0,6,0,7	0.46	52-13-1-Brain	Brain_13	13	Brain
14	24006596	+	A	A->G	21,0,3,0	0.12	52-13-1-Brain	Brain_13	24	Brain
16	53425698	+	A	A->G	46,0,3,0	0.06	52-13-1-Brain	Brain_13	49	Brain
6	55147648	-	T	A->G	0,2,0,2	0.5	52-13-1-Brain	Brain_13	4	Brain
3	17189035	+	A	A->G	16,0,15,0	0.48	52-13-1-Brain	Brain_13	31	Brain
10	17290274	-	T	A->G	0,5,0,4	0.56	52-13-1-Brain	Brain_13	9	Brain
6	59235799	+	A	A->G	21,0,9,0	0.3	52-13-1-Brain	Brain_13	30	Brain
7	32476922	+	A	A->G	135,0,23,0	0.15	52-13-1-Brain	Brain_13	158	Brain
16	22210871	-	T	A->G	0,18,0,0	1.0	52-13-1-Brain	Brain_13	18	Brain
11	3974939	-	T	A->G	0,5,0,1	0.83	52-13-1-Brain	Brain_13	6	Brain
12	35997069	+	A	A->G	36,0,2,0	0.05	52-13-1-Brain	Brain_13	38	Brain
18	7391856	+	A	A->G	0,0,9,0	1.0	52-13-1-Brain	Brain_13	9	Brain
3	62126463	-	T	A->G	0,7,0,6	0.54	52-13-1-Brain	Brain_13	13	Brain
13	31405629	-	T	A->G	0,2,0,60	0.03	52-13-1-Brain	Brain_13	62	Brain
21	43464915	-	T	A->G	0,3,0,0	1.0	52-13-1-Brain	Brain_13	3	Brain
11	44139169	+	A	A->G	1,0,6,0	0.86	52-13-1-Brain	Brain_13	7	Brain
5	23461187	-	T	A->G	0,5,0,4	0.56	52-13-1-Brain	Brain_13	9	Brain
15	29960898	-	T	A->G	0,5,0,0	1.0	52-13-1-Brain	Brain_13	5	Brain
18	49271471	+	A	A->G	1,0,4,0	0.8	52-13-1-Brain	Brain_13	5	Brain
15	1751340	-	T	A->G	0,22,0,13	0.63	52-13-1-Brain	Brain_13	35	Brain
10	44663529	-	T	A->G	0,5,0,55	0.08	52-13-1-Brain	Brain_13	60	Brain
18	34562171	+	A	A->G	13,0,9,0	0.41	52-13-1-Brain	Brain_13	22	Brain
23	36055970	+	A	A->G	1,0,6,0	0.86	52-13-1-Brain	Brain_13	7	Brain
21	3721896	+	A	A->G	3,0,3,0	0.5	52-13-1-Brain	Brain_13	6	Brain
11	44870682	-	T	A->G	0,7,0,65	0.1	52-13-1-Brain	Brain_13	72	Brain
4	19960332	-	T	A->G	0,4,0,0	1.0	52-13-1-Brain	Brain_13	4	Brain
24	35991284	-	T	A->G	0,2,0,1	0.67	52-13-1-Brain	Brain_13	3	Brain
8	25801299	-	T	A->G	0,4,0,74	0.05	52-13-1-Brain	Brain_13	78	Brain
16	5068169	+	A	A->G	48,0,18,0	0.27	52-13-1-Brain	Brain_13	66	Brain
22	552622	-	T	A->G	0,5,0,38	0.12	52-13-1-Brain	Brain_13	43	Brain
18	16393844	-	T	A->G	0,3,0,7	0.3	52-13-1-Brain	Brain_13	10	Brain
4	1767749	+	A	A->G	58,0,6,0	0.09	52-13-1-Brain	Brain_13	64	Brain
5	6364564	+	A	A->G	3,0,2,0	0.4	52-13-1-Brain	Brain_13	5	Brain
16	11455178	+	A	A->G	21,0,7,0	0.25	52-13-1-Brain	Brain_13	28	Brain
16	13981560	+	A	A->G	4,0,16,0	0.8	52-13-1-Brain	Brain_13	20	Brain
9	1302074	+	A	A->G	23,0,14,0	0.38	52-13-1-Brain	Brain_13	37	Brain
23	9617035	+	A	A->G	16,0,4,0	0.2	52-13-1-Brain	Brain_13	20	Brain
15	44457779	+	A	A->G	0,0,3,0	1.0	52-13-1-Brain	Brain_13	3	Brain
24	39847112	-	T	A->G	0,3,0,16	0.16	52-13-1-Brain	Brain_13	19	Brain
9	34618160	+	A	A->G	8,0,3,0	0.27	52-13-1-Brain	Brain_13	11	Brain
13	2790707	-	T	A->G	0,2,0,1	0.67	52-13-1-Brain	Brain_13	3	Brain
11	6934354	+	A	A->G	15,0,8,0	0.35	52-13-1-Brain	Brain_13	23	Brain
8	53196576	+	A	A->G	22,0,11,0	0.33	52-13-1-Brain	Brain_13	33	Brain
15	44245796	-	T	A->G	0,5,0,28	0.15	52-13-1-Brain	Brain_13	33	Brain
20	5924984	+	A	A->G	7,0,9,0	0.56	52-13-1-Brain	Brain_13	16	Brain
18	49454202	+	A	A->G	44,0,2,0	0.04	52-13-1-Brain	Brain_13	46	Brain
10	44353108	+	A	A->G	69,0,8,0	0.1	52-13-1-Brain	Brain_13	77	Brain
21	44551026	-	T	A->G	0,3,0,53	0.05	52-13-1-Brain	Brain_13	56	Brain
13	50317859	-	T	A->G	0,2,0,10	0.17	52-13-1-Brain	Brain_13	12	Brain
25	31992400	-	T	A->G	0,5,0,1	0.83	52-13-1-Brain	Brain_13	6	Brain
19	24396583	+	A	A->G	4,0,2,0	0.33	52-13-1-Brain	Brain_13	6	Brain
23	15287158	-	T	A->G	0,2,0,5	0.29	52-13-1-Brain	Brain_13	7	Brain
8	45756470	-	T	A->G	0,25,0,15	0.62	52-13-1-Brain	Brain_13	40	Brain
13	3835019	+	A	A->G	57,0,3,0	0.05	52-13-1-Brain	Brain_13	60	Brain
19	44381461	+	A	A->G	0,0,7,0	1.0	52-13-1-Brain	Brain_13	7	Brain
5	63644219	+	A	A->G	0,0,7,0	1.0	52-13-1-Brain	Brain_13	7	Brain
6	59235589	+	A	A->G	5,0,3,0	0.38	52-13-1-Brain	Brain_13	8	Brain
6	55212207	+	A	A->G	0,0,4,0	1.0	52-13-1-Brain	Brain_13	4	Brain
24	42123280	-	T	A->G	0,15,0,71	0.17	52-13-1-Brain	Brain_13	86	Brain
1	8383106	+	A	A->G	22,0,3,0	0.12	52-13-1-Brain	Brain_13	25	Brain
19	26588239	-	T	A->G	0,4,0,1	0.8	52-13-1-Brain	Brain_13	5	Brain
7	23270345	+	A	A->G	54,0,5,0	0.08	52-13-1-Brain	Brain_13	59	Brain
15	47632916	+	A	A->G	3,0,2,0	0.4	52-13-1-Brain	Brain_13	5	Brain
4	10768110	-	T	A->G	0,2,0,12	0.14	52-13-1-Brain	Brain_13	14	Brain
7	7138940	+	A	A->G	21,0,3,0	0.12	52-13-1-Brain	Brain_13	24	Brain
12	9736720	+	A	A->G	25,0,4,0	0.14	52-13-1-Brain	Brain_13	29	Brain
6	49373089	+	A	A->G	7,0,46,0	0.87	52-13-1-Brain	Brain_13	53	Brain
7	69351669	+	A	A->G	8,0,4,0	0.33	52-13-1-Brain	Brain_13	12	Brain
20	43224183	-	T	A->G	0,4,0,15	0.21	52-13-1-Brain	Brain_13	19	Brain
11	13034213	+	A	A->G	29,0,3,0	0.09	52-13-1-Brain	Brain_13	32	Brain
25	36571949	-	T	A->G	0,18,0,59	0.23	52-13-1-Brain	Brain_13	77	Brain
17	3210013	-	T	A->G	0,3,0,50	0.06	52-13-1-Brain	Brain_13	53	Brain
21	43899469	-	T	A->G	0,5,0,234	0.02	52-13-1-Brain	Brain_13	239	Brain
14	2886868	-	T	A->G	0,5,0,29	0.15	52-13-1-Brain	Brain_13	34	Brain
4	1884389	-	T	A->G	0,2,0,13	0.13	52-13-1-Brain	Brain_13	15	Brain
25	5960732	-	T	A->G	0,2,0,18	0.1	52-13-1-Brain	Brain_13	20	Brain
8	7359659	+	A	A->G	617,0,2,0	0.0	52-13-1-Brain	Brain_13	619	Brain
16	2506174	-	T	A->G	0,3,0,1	0.75	52-13-1-Brain	Brain_13	4	Brain
13	42232686	-	T	A->G	0,15,0,108	0.12	52-13-1-Brain	Brain_13	123	Brain
22	2089178	+	A	A->G	0,0,3,0	1.0	52-13-1-Brain	Brain_13	3	Brain
22	21435311	-	T	A->G	0,11,0,1	0.92	52-13-1-Brain	Brain_13	12	Brain
8	273343	+	A	A->G	1,0,6,0	0.86	52-13-1-Brain	Brain_13	7	Brain
1	50586078	-	T	A->G	0,5,0,94	0.05	52-13-1-Brain	Brain_13	99	Brain
7	31351502	-	T	A->G	0,2,0,7	0.22	52-13-1-Brain	Brain_13	9	Brain
10	45358422	+	A	A->G	6,0,3,0	0.33	52-13-1-Brain	Brain_13	9	Brain
24	33880540	-	T	A->G	0,2,0,28	0.07	52-13-1-Brain	Brain_13	30	Brain
25	2168255	+	A	A->G	0,0,5,0	1.0	52-13-1-Brain	Brain_13	5	Brain
10	5607267	+	A	A->G	0,0,3,0	1.0	52-13-1-Brain	Brain_13	3	Brain
15	806389	-	T	A->G	0,5,0,0	1.0	52-13-1-Brain	Brain_13	5	Brain
7	71850134	-	T	A->G	0,4,0,38	0.1	52-13-1-Brain	Brain_13	42	Brain
1	2266021	+	A	A->G	7,0,4,0	0.36	52-13-1-Brain	Brain_13	11	Brain
9	1301186	+	A	A->G	11,0,5,0	0.31	52-13-1-Brain	Brain_13	16	Brain
5	3278510	-	T	A->G	0,9,0,5	0.64	52-13-1-Brain	Brain_13	14	Brain
14	1384292	+	A	A->G	10,0,5,0	0.33	52-13-1-Brain	Brain_13	15	Brain
25	7754901	+	A	A->G	0,0,5,0	1.0	52-13-1-Brain	Brain_13	5	Brain
14	45833725	+	A	A->G	28,0,8,0	0.22	52-13-1-Brain	Brain_13	36	Brain
11	425008	-	T	A->G	0,13,0,201	0.06	52-13-1-Brain	Brain_13	214	Brain
16	2636800	-	T	A->G	0,5,0,38	0.12	52-13-1-Brain	Brain_13	43	Brain
15	8829800	-	T	A->G	0,3,0,2	0.6	52-13-1-Brain	Brain_13	5	Brain
23	14433891	+	A	A->G	4,0,19,0	0.83	52-13-1-Brain	Brain_13	23	Brain
14	44364640	+	A	A->G	21,0,3,0	0.12	52-13-1-Brain	Brain_13	24	Brain
16	52816427	+	A	A->G	0,0,3,0	1.0	52-13-1-Brain	Brain_13	3	Brain
23	40634372	-	T	A->G	0,18,0,5	0.78	52-13-1-Brain	Brain_13	23	Brain
16	44817563	-	T	A->G	0,21,0,59	0.26	52-13-1-Brain	Brain_13	80	Brain
10	42911966	+	A	A->G	57,0,9,0	0.14	52-13-1-Brain	Brain_13	66	Brain
11	3974988	-	T	A->G	0,2,0,4	0.33	52-13-1-Brain	Brain_13	6	Brain
12	4607436	-	T	A->G	0,4,0,5	0.44	52-13-1-Brain	Brain_13	9	Brain
1	58086539	+	A	A->G	39,1,2,0	0.05	52-13-1-Brain	Brain_13	42	Brain
8	46401254	+	A	A->G	4,0,2,0	0.33	52-13-1-Brain	Brain_13	6	Brain
3	49365759	+	A	A->G	4,0,5,0	0.56	52-13-1-Brain	Brain_13	9	Brain
13	47134277	-	T	A->G	0,5,0,3	0.62	52-13-1-Brain	Brain_13	8	Brain
6	1578837	-	T	A->G	0,8,0,9	0.47	52-13-1-Brain	Brain_13	17	Brain
10	16238663	+	A	A->G	8,0,2,0	0.2	52-13-1-Brain	Brain_13	10	Brain
8	14775876	+	A	A->G	1,0,2,0	0.67	52-13-1-Brain	Brain_13	3	Brain
10	731187	+	A	A->G	9,0,10,0	0.53	52-13-1-Brain	Brain_13	19	Brain
15	42596841	+	A	A->G	3,0,3,0	0.5	52-13-1-Brain	Brain_13	6	Brain
2	56551973	-	T	A->G	0,17,0,1	0.94	52-13-1-Brain	Brain_13	18	Brain
4	2747193	+	A	A->G	15,0,6,0	0.29	52-13-1-Brain	Brain_13	21	Brain
19	44304540	+	A	A->G	9,0,3,0	0.25	52-13-1-Brain	Brain_13	12	Brain
9	56536419	-	T	A->G	0,4,0,3	0.57	52-13-1-Brain	Brain_13	7	Brain
11	2230836	-	T	A->G	0,18,0,5	0.78	52-13-1-Brain	Brain_13	23	Brain
1	58086506	+	A	A->G	36,0,12,0	0.25	52-13-1-Brain	Brain_13	48	Brain
20	31021048	-	T	A->G	0,5,0,0	1.0	52-13-1-Brain	Brain_13	5	Brain
8	53998481	+	A	A->G	3,0,8,0	0.73	52-13-1-Brain	Brain_13	11	Brain
12	28988485	+	A	A->G	9,0,3,0	0.25	52-13-1-Brain	Brain_13	12	Brain
2	57794804	-	T	A->G	0,3,0,3	0.5	52-13-1-Brain	Brain_13	6	Brain
19	22597362	+	A	A->G	45,0,6,0	0.12	52-13-1-Brain	Brain_13	51	Brain
17	520488	-	T	A->G	0,14,0,5	0.74	52-13-1-Brain	Brain_13	19	Brain
3	16088726	-	T	A->G	0,7,0,5	0.58	52-13-1-Brain	Brain_13	12	Brain
8	49458407	+	A	A->G	7,0,3,0	0.3	52-13-1-Brain	Brain_13	10	Brain
21	16994699	-	T	A->G	0,7,0,18	0.28	52-13-1-Brain	Brain_13	25	Brain
8	9755994	+	A	A->G	4,0,9,0	0.69	52-13-1-Brain	Brain_13	13	Brain
10	6373519	+	A	A->G	37,0,5,0	0.12	52-13-1-Brain	Brain_13	42	Brain
19	7536740	+	A	A->G	1,0,2,0	0.67	52-13-1-Brain	Brain_13	3	Brain
23	16721009	+	A	A->G	59,0,6,0	0.09	52-13-1-Brain	Brain_13	65	Brain
2	24764178	-	T	A->G	0,3,0,0	1.0	52-13-1-Brain	Brain_13	3	Brain
2	31732204	+	A	A->G	1,0,7,0	0.88	52-13-1-Brain	Brain_13	8	Brain
22	26278029	-	T	A->G	0,2,0,8	0.2	52-13-1-Brain	Brain_13	10	Brain
19	7515435	-	T	A->G	0,5,0,0	1.0	52-13-1-Brain	Brain_13	5	Brain
14	4184968	+	A	A->G	19,0,7,0	0.27	52-13-1-Brain	Brain_13	26	Brain
12	45138813	-	T	A->G	0,3,0,4	0.43	52-13-1-Brain	Brain_13	7	Brain
12	7984220	+	A	A->G	6,0,2,0	0.25	52-13-1-Brain	Brain_13	8	Brain
2	12566072	+	A	A->G	6,0,3,0	0.33	52-13-1-Brain	Brain_13	9	Brain
15	41811389	-	T	A->G	0,7,0,1	0.88	52-13-1-Brain	Brain_13	8	Brain
10	42911693	+	A	A->G	52,0,2,0	0.04	52-13-1-Brain	Brain_13	54	Brain
9	36111153	+	A	A->G	0,0,4,0	1.0	52-13-1-Brain	Brain_13	4	Brain
9	34618222	+	A	A->G	0,0,3,0	1.0	52-13-1-Brain	Brain_13	3	Brain
16	5068457	+	A	A->G	122,0,5,0	0.04	52-13-1-Brain	Brain_13	127	Brain
7	31481456	+	A	A->G	0,0,4,0	1.0	52-13-1-Brain	Brain_13	4	Brain
21	20342885	-	T	A->G	0,6,0,0	1.0	52-13-1-Brain	Brain_13	6	Brain
2	42756943	+	A	A->G	0,0,4,0	1.0	52-13-1-Brain	Brain_13	4	Brain
20	41886694	+	A	A->G	2,0,8,0	0.8	52-13-1-Brain	Brain_13	10	Brain
21	1551879	+	A	A->G	0,0,4,0	1.0	52-13-1-Brain	Brain_13	4	Brain
20	20245523	+	A	A->G	0,0,5,0	1.0	52-13-1-Brain	Brain_13	5	Brain
17	4135731	-	T	A->G	0,4,0,454	0.01	52-13-1-Brain	Brain_13	458	Brain
18	5061055	+	A	A->G	139,0,10,0	0.07	52-13-1-Brain	Brain_13	149	Brain
2	57460151	+	A	A->G	0,0,3,0	1.0	52-13-1-Brain	Brain_13	3	Brain
2	6286199	+	A	A->G	19,0,7,0	0.27	52-13-1-Brain	Brain_13	26	Brain
5	18970382	+	A	A->G	1,0,3,0	0.75	52-13-1-Brain	Brain_13	4	Brain
21	41888522	-	T	A->G	0,5,0,25	0.17	52-13-1-Brain	Brain_13	30	Brain
5	64434877	-	T	A->G	0,2,0,1	0.67	52-13-1-Brain	Brain_13	3	Brain
14	33559256	-	T	A->G	0,37,0,107	0.26	52-13-1-Brain	Brain_13	144	Brain
15	32493490	+	A	A->G	6,0,2,0	0.25	52-13-1-Brain	Brain_13	8	Brain
13	47444548	+	A	A->G	3,0,3,0	0.5	52-13-1-Brain	Brain_13	6	Brain
7	15360612	+	A	A->G	35,0,2,0	0.05	52-13-1-Brain	Brain_13	37	Brain
19	35162620	-	T	A->G	0,7,0,31	0.18	52-13-1-Brain	Brain_13	38	Brain
5	63059037	+	A	A->G	18,0,11,0	0.38	52-13-1-Brain	Brain_13	29	Brain
16	53426254	+	A	A->G	24,0,76,0	0.76	52-13-1-Brain	Brain_13	100	Brain
1	44639213	+	A	A->G	192,0,2,0	0.01	52-13-1-Brain	Brain_13	194	Brain
6	53441430	-	T	A->G	0,10,0,6	0.62	52-13-1-Brain	Brain_13	16	Brain
24	33952313	+	A	A->G	33,0,3,0	0.08	52-13-1-Brain	Brain_13	36	Brain
14	28220068	+	A	A->G	121,0,17,0	0.12	52-13-1-Brain	Brain_13	138	Brain
3	35506127	+	A	A->G	5,0,3,0	0.38	52-13-1-Brain	Brain_13	8	Brain
11	30782025	+	A	A->G	30,0,48,0	0.62	52-13-1-Brain	Brain_13	78	Brain
19	2001572	-	T	A->G	0,13,0,121	0.1	52-13-1-Brain	Brain_13	134	Brain
8	49625561	-	T	A->G	0,14,0,17	0.45	52-13-1-Brain	Brain_13	31	Brain
4	16914506	+	A	A->G	1,0,3,0	0.75	52-13-1-Brain	Brain_13	4	Brain
17	3098029	-	T	A->G	0,4,0,10	0.29	52-13-1-Brain	Brain_13	14	Brain
17	50714276	+	A	A->G	7,0,6,0	0.46	52-13-1-Brain	Brain_13	13	Brain
21	25781082	+	A	A->G	5,0,4,0	0.44	52-13-1-Brain	Brain_13	9	Brain
4	14134193	-	T	A->G	0,2,0,1	0.67	52-13-1-Brain	Brain_13	3	Brain
20	2962847	+	A	A->G	6,0,11,0	0.65	52-13-1-Brain	Brain_13	17	Brain
21	1558011	+	A	A->G	52,0,80,0	0.61	52-13-1-Brain	Brain_13	132	Brain
13	32683472	+	A	A->G	9,0,4,0	0.31	52-13-1-Brain	Brain_13	13	Brain
5	44195128	+	A	A->G	25,0,4,0	0.14	52-13-1-Brain	Brain_13	29	Brain
16	54551638	+	A	A->G	15,0,2,0	0.12	52-13-1-Brain	Brain_13	17	Brain
19	35788359	-	T	A->G	0,4,0,1	0.8	52-13-1-Brain	Brain_13	5	Brain
14	22142606	+	A	A->G	32,0,8,0	0.2	52-13-1-Brain	Brain_13	40	Brain
7	10634283	+	A	A->G	49,0,11,0	0.18	52-13-1-Brain	Brain_13	60	Brain
10	17775090	-	T	A->G	0,10,0,1	0.91	52-13-1-Brain	Brain_13	11	Brain
20	53348936	-	T	A->G	0,28,0,11	0.72	52-13-1-Brain	Brain_13	39	Brain
9	1334855	+	A	A->G	13,0,6,0	0.32	52-13-1-Brain	Brain_13	19	Brain
7	68891727	+	A	A->G	9,0,2,0	0.18	52-13-1-Brain	Brain_13	11	Brain
8	13150615	-	T	A->G	0,6,0,4	0.6	52-13-1-Brain	Brain_13	10	Brain
19	44114278	+	A	A->G	1,0,22,0	0.96	52-13-1-Brain	Brain_13	23	Brain
5	63640754	+	A	A->G	2,0,8,0	0.8	52-13-1-Brain	Brain_13	10	Brain
4	11447965	+	A	A->G	0,0,28,0	1.0	52-13-1-Brain	Brain_13	28	Brain
2	49615155	+	A	A->G	2,0,2,0	0.5	52-13-1-Brain	Brain_13	4	Brain
8	49458454	+	A	A->G	9,0,7,0	0.44	52-13-1-Brain	Brain_13	16	Brain
10	17778250	+	A	A->G	2,0,4,0	0.67	52-13-1-Brain	Brain_13	6	Brain
19	19605889	+	A	A->G	6,0,3,0	0.33	52-13-1-Brain	Brain_13	9	Brain
1	2268292	+	A	A->G	247,0,27,0	0.1	52-13-1-Brain	Brain_13	274	Brain
4	2748278	+	A	A->G	84,0,31,0	0.27	52-13-1-Brain	Brain_13	115	Brain
25	31991232	-	T	A->G	0,6,0,6	0.5	52-13-1-Brain	Brain_13	12	Brain
7	50271320	-	T	A->G	0,4,0,32	0.11	52-13-1-Brain	Brain_13	36	Brain
10	25300373	+	A	A->G	87,0,17,0	0.16	52-13-1-Brain	Brain_13	104	Brain
6	35116858	-	T	A->G	0,10,0,80	0.11	52-13-1-Brain	Brain_13	90	Brain
5	66839549	-	T	A->G	0,2,0,1	0.67	52-13-1-Brain	Brain_13	3	Brain
1	50690147	+	A	A->G	0,0,3,0	1.0	52-13-1-Brain	Brain_13	3	Brain
1	2266887	+	A	A->G	8,0,10,0	0.56	52-13-1-Brain	Brain_13	18	Brain
21	1747038	-	T	A->G	0,4,0,34	0.11	52-13-1-Brain	Brain_13	38	Brain
4	73245221	-	T	A->G	0,9,0,85	0.1	52-13-1-Brain	Brain_13	94	Brain
6	49372112	+	A	A->G	34,0,4,0	0.11	52-13-1-Brain	Brain_13	38	Brain
23	40151914	+	A	A->G	0,0,3,0	1.0	52-13-1-Brain	Brain_13	3	Brain
16	52094785	-	T	A->G	0,3,0,21	0.12	52-13-1-Brain	Brain_13	24	Brain
15	8823023	+	A	A->G	270,0,84,0	0.24	52-13-1-Brain	Brain_13	354	Brain
7	41644421	-	T	A->G	0,2,0,20	0.09	52-13-1-Brain	Brain_13	22	Brain
10	226152	+	A	A->G	0,0,18,0	1.0	52-13-1-Brain	Brain_13	18	Brain
5	60645829	+	A	A->G	7,0,7,0	0.5	52-13-1-Brain	Brain_13	14	Brain
25	19458820	+	A	A->G	0,0,6,0	1.0	52-13-1-Brain	Brain_13	6	Brain
1	58081902	+	A	A->G	20,0,3,0	0.13	52-13-1-Brain	Brain_13	23	Brain
23	9617930	+	A	A->G	16,0,10,0	0.38	52-13-1-Brain	Brain_13	26	Brain
21	1747145	-	T	A->G	0,9,0,27	0.25	52-13-1-Brain	Brain_13	36	Brain
17	5463094	+	A	A->G	7,0,4,0	0.36	52-13-1-Brain	Brain_13	11	Brain
19	35461400	-	T	A->G	0,6,0,0	1.0	52-13-1-Brain	Brain_13	6	Brain
7	51079157	+	A	A->G	3,0,4,0	0.57	52-13-1-Brain	Brain_13	7	Brain
19	4529372	+	A	A->G	2,0,2,0	0.5	52-13-1-Brain	Brain_13	4	Brain
19	6927767	-	T	A->G	0,24,0,6	0.8	52-13-1-Brain	Brain_13	30	Brain
18	44372331	-	T	A->G	0,87,0,218	0.29	52-13-1-Brain	Brain_13	305	Brain
5	24314729	-	T	A->G	0,9,0,32	0.22	52-13-1-Brain	Brain_13	41	Brain
6	22126373	-	T	A->G	0,2,0,2	0.5	52-13-1-Brain	Brain_13	4	Brain
16	25586154	+	A	A->G	2,0,4,0	0.67	52-13-1-Brain	Brain_13	6	Brain
7	73186334	+	A	A->G	75,0,40,0	0.35	52-13-1-Brain	Brain_13	115	Brain
1	53581818	+	A	A->G	0,0,3,0	1.0	52-13-1-Brain	Brain_13	3	Brain
20	34135682	-	T	A->G	0,2,0,1	0.67	52-13-1-Brain	Brain_13	3	Brain
24	21545497	-	T	A->G	0,3,0,0	1.0	52-13-1-Brain	Brain_13	3	Brain
2	36936782	-	T	A->G	0,3,0,5	0.38	52-13-1-Brain	Brain_13	8	Brain
23	28089759	+	A	A->G	5,0,4,0	0.44	52-13-1-Brain	Brain_13	9	Brain
4	7865244	-	T	A->G	0,2,0,2	0.5	52-13-1-Brain	Brain_13	4	Brain
4	73244787	-	T	A->G	0,17,0,0	1.0	52-13-1-Brain	Brain_13	17	Brain
5	61699895	+	A	A->G	72,0,2,0	0.03	52-13-1-Brain	Brain_13	74	Brain
8	49625544	-	T	A->G	0,3,0,30	0.09	52-13-1-Brain	Brain_13	33	Brain
24	36909007	-	T	A->G	0,3,0,0	1.0	52-13-1-Brain	Brain_13	3	Brain
19	44470240	-	T	A->G	0,10,0,134	0.07	52-13-1-Brain	Brain_13	144	Brain
10	42911512	+	A	A->G	34,0,4,0	0.11	52-13-1-Brain	Brain_13	38	Brain
4	75530453	+	A	A->G	4,0,3,0	0.43	52-13-1-Brain	Brain_13	7	Brain
15	31360481	-	T	A->G	0,3,0,9	0.25	52-13-1-Brain	Brain_13	12	Brain
6	2164871	-	T	A->G	0,9,0,145	0.06	52-13-1-Brain	Brain_13	154	Brain
14	278636	+	A	A->G	0,0,3,0	1.0	52-13-1-Brain	Brain_13	3	Brain
17	4140608	-	T	A->G	0,5,0,29	0.15	52-13-1-Brain	Brain_13	34	Brain
2	12150612	+	A	A->G	1,0,2,0	0.67	52-13-1-Brain	Brain_13	3	Brain
16	53426207	+	A	A->G	25,0,71,0	0.74	52-13-1-Brain	Brain_13	96	Brain
5	66190693	-	T	A->G	0,4,0,2	0.67	52-13-1-Brain	Brain_13	6	Brain
5	40981085	-	T	A->G	0,14,0,0	1.0	52-13-1-Brain	Brain_13	14	Brain
5	67184916	-	T	A->G	0,14,0,8	0.64	52-13-1-Brain	Brain_13	22	Brain
9	2941422	-	T	A->G	0,7,0,4	0.64	52-13-1-Brain	Brain_13	11	Brain
12	7622587	-	T	A->G	0,5,0,0	1.0	52-13-1-Brain	Brain_13	5	Brain
9	1302053	+	A	A->G	35,0,13,0	0.27	52-13-1-Brain	Brain_13	48	Brain
7	9029636	+	A	A->G	4,0,3,0	0.43	52-13-1-Brain	Brain_13	7	Brain
6	27281432	+	A	A->G	476,0,4,0	0.01	52-13-1-Brain	Brain_13	480	Brain
16	339109	+	A	A->G	124,0,6,0	0.05	52-13-1-Brain	Brain_13	130	Brain
21	39617941	-	T	A->G	0,3,0,26	0.1	52-13-1-Brain	Brain_13	29	Brain
7	73570255	+	A	A->G	64,0,23,0	0.26	52-13-1-Brain	Brain_13	87	Brain
4	11447988	+	A	A->G	22,0,5,0	0.19	52-13-1-Brain	Brain_13	27	Brain
4	983458	-	T	A->G	0,3,0,10	0.23	52-13-1-Brain	Brain_13	13	Brain
18	3078679	-	T	A->G	0,2,0,17	0.11	52-13-1-Brain	Brain_13	19	Brain
17	4135906	-	T	A->G	0,12,0,655	0.02	52-13-1-Brain	Brain_13	667	Brain
11	30781906	+	A	A->G	24,0,15,0	0.38	52-13-1-Brain	Brain_13	39	Brain
6	979176	-	T	A->G	0,2,0,1	0.67	52-13-1-Brain	Brain_13	3	Brain
23	17992192	+	A	A->G	5,0,8,0	0.62	52-13-1-Brain	Brain_13	13	Brain
11	41348558	+	A	A->G	4,0,5,0	0.56	52-13-1-Brain	Brain_13	9	Brain
11	2620316	+	A	A->G	5,0,3,0	0.38	52-13-1-Brain	Brain_13	8	Brain
4	976292	-	T	A->G	0,3,0,0	1.0	52-13-1-Brain	Brain_13	3	Brain
4	13756865	+	A	A->G	52,0,2,0	0.04	52-13-1-Brain	Brain_13	54	Brain
9	2561724	+	A	A->G	14,0,15,0	0.52	52-13-1-Brain	Brain_13	29	Brain
10	22868086	-	T	A->G	0,18,0,22	0.45	52-13-1-Brain	Brain_13	40	Brain
24	665680	+	A	A->G	0,0,4,0	1.0	52-13-1-Brain	Brain_13	4	Brain
5	12049122	-	T	A->G	0,4,0,1	0.8	52-13-1-Brain	Brain_13	5	Brain
14	8661807	+	A	A->G	0,0,5,0	1.0	52-13-1-Brain	Brain_13	5	Brain
4	11448026	+	A	A->G	28,0,3,0	0.1	52-13-1-Brain	Brain_13	31	Brain
5	13041972	+	A	A->G	2,0,2,0	0.5	52-13-1-Brain	Brain_13	4	Brain
13	12532554	-	T	A->G	0,18,0,1	0.95	52-13-1-Brain	Brain_13	19	Brain
11	2541243	+	A	A->G	0,0,3,0	1.0	52-13-1-Brain	Brain_13	3	Brain
2	1288788	+	A	A->G	0,0,5,0	1.0	52-13-1-Brain	Brain_13	5	Brain
15	44676078	-	T	A->G	0,3,0,0	1.0	52-13-1-Brain	Brain_13	3	Brain
11	41966986	+	A	A->G	1,0,5,0	0.83	52-13-1-Brain	Brain_13	6	Brain
16	49442296	+	A	A->G	44,0,23,0	0.34	52-13-1-Brain	Brain_13	67	Brain
15	41812036	-	T	A->G	0,5,0,3	0.62	52-13-1-Brain	Brain_13	8	Brain
8	53019729	+	A	A->G	60,0,3,0	0.05	52-13-1-Brain	Brain_13	63	Brain
12	31045383	-	T	A->G	0,9,0,10	0.47	52-13-1-Brain	Brain_13	19	Brain
25	36520155	-	T	A->G	0,3,0,0	1.0	52-13-1-Brain	Brain_13	3	Brain
5	6283335	+	A	A->G	1,0,11,0	0.92	52-13-1-Brain	Brain_13	12	Brain
14	49946216	-	T	A->G	0,5,0,73	0.06	52-13-1-Brain	Brain_13	78	Brain
21	1752298	-	T	A->G	0,5,0,2	0.71	52-13-1-Brain	Brain_13	7	Brain
23	43027960	-	T	A->G	0,3,0,0	1.0	52-13-1-Brain	Brain_13	3	Brain
5	11336848	+	A	A->G	9,0,21,0	0.7	52-13-1-Brain	Brain_13	30	Brain
1	36586176	-	T	A->G	0,4,0,0	1.0	52-13-1-Brain	Brain_13	4	Brain
23	239615	-	T	A->G	0,5,0,0	1.0	52-13-1-Brain	Brain_13	5	Brain
17	4135566	-	T	A->G	0,5,0,1346	0.0	52-13-1-Brain	Brain_13	1351	Brain
11	24648591	+	A	A->G	20,0,12,0	0.38	52-13-1-Brain	Brain_13	32	Brain
2	52869379	-	T	A->G	0,6,0,109	0.05	52-13-1-Brain	Brain_13	115	Brain
10	19560637	+	A	A->G	2,0,2,0	0.5	52-13-1-Brain	Brain_13	4	Brain
13	44079761	-	T	A->G	0,3,0,2	0.6	52-13-1-Brain	Brain_13	5	Brain
15	46784930	-	T	A->G	0,36,0,2	0.95	52-13-1-Brain	Brain_13	38	Brain
17	1450192	+	A	A->G	38,0,2,0	0.05	52-13-1-Brain	Brain_13	40	Brain
8	52362090	+	A	A->G	8,0,15,0	0.65	52-13-1-Brain	Brain_13	23	Brain
2	54110915	+	A	A->G	1,0,2,0	0.67	52-13-1-Brain	Brain_13	3	Brain
14	47031268	+	A	A->G	12,0,6,0	0.33	52-13-1-Brain	Brain_13	18	Brain
22	30323635	+	A	A->G	0,0,3,0	1.0	52-13-1-Brain	Brain_13	3	Brain
5	32753430	-	T	A->G	0,44,0,11	0.8	52-13-1-Brain	Brain_13	55	Brain
20	47813615	-	T	A->G	0,19,0,192	0.09	52-13-1-Brain	Brain_13	211	Brain
8	9010826	-	T	A->G	0,7,0,1	0.88	52-13-1-Brain	Brain_13	8	Brain
13	4103671	+	A	A->G	108,0,26,0	0.19	52-13-1-Brain	Brain_13	134	Brain
16	5737770	+	A	A->G	4,0,2,0	0.33	52-13-1-Brain	Brain_13	6	Brain
17	5947661	+	A	A->G	0,0,8,0	1.0	52-13-1-Brain	Brain_13	8	Brain
9	39943401	-	T	A->G	0,2,0,1	0.67	52-13-1-Brain	Brain_13	3	Brain
2	56254996	-	T	A->G	0,3,0,0	1.0	52-13-1-Brain	Brain_13	3	Brain
15	25336031	-	T	A->G	0,4,0,74	0.05	52-13-1-Brain	Brain_13	78	Brain
25	7245332	+	A	A->G	9,0,2,0	0.18	52-13-1-Brain	Brain_13	11	Brain
24	31158061	-	T	A->G	0,3,0,5	0.38	52-13-1-Brain	Brain_13	8	Brain
13	50353646	-	T	A->G	0,9,0,22	0.29	52-13-1-Brain	Brain_13	31	Brain
17	22482436	+	A	A->G	1,0,15,0	0.94	52-13-1-Brain	Brain_13	16	Brain
21	15022933	-	T	A->G	0,2,0,3	0.4	52-13-1-Brain	Brain_13	5	Brain
23	9617869	+	A	A->G	5,0,21,0	0.81	52-13-1-Brain	Brain_13	26	Brain
5	30834684	+	A	A->G	3,0,2,0	0.4	52-13-1-Brain	Brain_13	5	Brain
5	2034331	-	T	A->G	0,23,0,9	0.72	52-13-1-Brain	Brain_13	32	Brain
19	1118658	-	T	A->G	0,10,0,19	0.34	52-13-1-Brain	Brain_13	29	Brain
23	14428617	+	A	A->G	6,0,6,0	0.5	52-13-1-Brain	Brain_13	12	Brain
3	62110944	+	A	A->G	0,0,4,0	1.0	52-13-1-Brain	Brain_13	4	Brain
24	9138879	+	A	A->G	57,0,4,0	0.07	52-13-1-Brain	Brain_13	61	Brain
5	61269359	-	T	A->G	0,38,0,9	0.81	52-13-1-Brain	Brain_13	47	Brain
6	17999746	-	T	A->G	0,3,0,0	1.0	52-13-1-Brain	Brain_13	3	Brain
3	55163613	-	T	A->G	0,2,0,19	0.1	52-13-1-Brain	Brain_13	21	Brain
25	31531041	+	A	A->G	12,0,6,0	0.33	52-13-1-Brain	Brain_13	18	Brain
3	12134931	+	A	A->G	0,0,4,0	1.0	52-13-1-Brain	Brain_13	4	Brain
18	40697325	+	A	A->G	2,0,3,0	0.6	52-13-1-Brain	Brain_13	5	Brain
15	47290973	-	T	A->G	0,2,0,30	0.06	52-13-1-Brain	Brain_13	32	Brain
9	54782071	+	A	A->G	2,0,3,0	0.6	52-13-1-Brain	Brain_13	5	Brain
23	24069937	+	A	A->G	5,0,3,0	0.38	52-13-1-Brain	Brain_13	8	Brain
14	113408	+	A	A->G	0,0,3,0	1.0	52-13-1-Brain	Brain_13	3	Brain
7	20383422	+	A	A->G	35,0,3,0	0.08	52-13-1-Brain	Brain_13	38	Brain
17	4136144	-	T	A->G	0,3,0,354	0.01	52-13-1-Brain	Brain_13	357	Brain
17	50714935	+	A	A->G	15,0,3,0	0.17	52-13-1-Brain	Brain_13	18	Brain
10	17774917	-	T	A->G	0,10,0,2	0.83	52-13-1-Brain	Brain_13	12	Brain
3	1604742	-	T	A->G	0,20,0,11	0.65	52-13-1-Brain	Brain_13	31	Brain
8	7077299	+	A	A->G	4,0,2,0	0.33	52-13-1-Brain	Brain_13	6	Brain
14	3495808	+	A	A->G	0,0,5,0	1.0	52-13-1-Brain	Brain_13	5	Brain
5	7905898	-	T	A->G	0,5,0,155	0.03	52-13-1-Brain	Brain_13	160	Brain
4	11448130	+	A	A->G	33,0,30,0	0.48	52-13-1-Brain	Brain_13	63	Brain
24	8722848	-	T	A->G	0,4,0,0	1.0	52-13-1-Brain	Brain_13	4	Brain
21	41586965	-	T	A->G	0,7,0,0	1.0	52-13-1-Brain	Brain_13	7	Brain
5	55098134	-	T	A->G	0,2,0,2	0.5	52-13-1-Brain	Brain_13	4	Brain
3	18146660	-	T	A->G	0,3,0,48	0.06	52-13-1-Brain	Brain_13	51	Brain
1	36008230	+	A	A->G	0,0,4,0	1.0	52-13-1-Brain	Brain_13	4	Brain
5	12835516	+	A	A->G	2,0,8,0	0.8	52-13-1-Brain	Brain_13	10	Brain
18	11588839	-	T	A->G	0,3,0,6	0.33	52-13-1-Brain	Brain_13	9	Brain
5	19451269	+	A	A->G	19,0,6,0	0.24	52-13-1-Brain	Brain_13	25	Brain
9	55173626	-	T	A->G	0,10,0,11	0.48	52-13-1-Brain	Brain_13	21	Brain
20	2458145	+	A	A->G	2,0,2,0	0.5	52-13-1-Brain	Brain_13	4	Brain
22	39201118	+	A	A->G	0,0,7,0	1.0	52-13-1-Brain	Brain_13	7	Brain
25	31532576	+	A	A->G	24,0,23,0	0.49	52-13-1-Brain	Brain_13	47	Brain
24	38184645	-	T	A->G	0,2,0,86	0.02	52-13-1-Brain	Brain_13	88	Brain
8	9005736	-	T	A->G	0,3,0,199	0.01	52-13-1-Brain	Brain_13	202	Brain
9	29801360	+	A	A->G	0,0,3,0	1.0	52-13-1-Brain	Brain_13	3	Brain
12	46933494	-	T	A->G	0,2,0,7	0.22	52-13-1-Brain	Brain_13	9	Brain
10	20583310	-	T	A->G	0,12,0,6	0.67	52-13-1-Brain	Brain_13	18	Brain
18	16393595	-	T	A->G	0,10,0,23	0.3	52-13-1-Brain	Brain_13	33	Brain
21	7902798	-	T	A->G	0,5,0,4	0.56	52-13-1-Brain	Brain_13	9	Brain
17	2268701	-	T	A->G	0,4,0,5	0.44	52-13-1-Brain	Brain_13	9	Brain
4	10768255	-	T	A->G	0,4,0,12	0.25	52-13-1-Brain	Brain_13	16	Brain
4	4310	-	T	A->G	0,14,0,19	0.42	52-13-1-Brain	Brain_13	33	Brain
20	53349378	-	T	A->G	0,9,0,1	0.9	52-13-1-Brain	Brain_13	10	Brain
23	39109820	-	T	A->G	0,25,0,88	0.22	52-13-1-Brain	Brain_13	113	Brain
3	29820315	-	T	A->G	0,9,0,83	0.1	52-13-1-Brain	Brain_13	92	Brain
15	29960744	-	T	A->G	0,2,0,1	0.67	52-13-1-Brain	Brain_13	3	Brain
11	6841721	+	A	A->G	81,0,6,0	0.07	52-13-1-Brain	Brain_13	87	Brain
10	16042820	+	A	A->G	97,0,6,0	0.06	52-13-1-Brain	Brain_13	103	Brain
10	44352112	+	A	A->G	5,0,4,0	0.44	52-13-1-Brain	Brain_13	9	Brain
24	25912005	+	A	A->G	18,0,2,0	0.1	52-13-1-Brain	Brain_13	20	Brain
16	53699611	-	T	A->G	0,16,0,7	0.7	52-13-1-Brain	Brain_13	23	Brain
23	16720546	+	A	A->G	208,0,19,0	0.08	52-13-1-Brain	Brain_13	227	Brain
5	60645822	+	A	A->G	8,0,7,0	0.47	52-13-1-Brain	Brain_13	15	Brain
23	31003560	-	T	A->G	0,5,0,57	0.08	52-13-1-Brain	Brain_13	62	Brain
7	44699116	-	T	A->G	0,3,0,126	0.02	52-13-1-Brain	Brain_13	129	Brain
21	11630986	+	A	A->G	11,0,8,0	0.42	52-13-1-Brain	Brain_13	19	Brain
24	42121725	-	T	A->G	0,40,0,30	0.57	52-13-1-Brain	Brain_13	70	Brain
17	23555277	+	A	A->G	1,0,6,0	0.86	52-13-1-Brain	Brain_13	7	Brain
2	42306439	+	A	A->G	1,0,9,0	0.9	52-13-1-Brain	Brain_13	10	Brain
14	40540657	-	T	A->G	0,2,0,28	0.07	52-13-1-Brain	Brain_13	30	Brain
18	7056539	-	T	A->G	0,4,0,8	0.33	52-13-1-Brain	Brain_13	12	Brain
20	2856211	-	T	A->G	0,4,0,11	0.27	52-13-1-Brain	Brain_13	15	Brain
1	27699288	-	T	A->G	0,2,0,2	0.5	52-13-1-Brain	Brain_13	4	Brain
2	1288706	+	A	A->G	0,0,5,0	1.0	52-13-1-Brain	Brain_13	5	Brain
20	14226274	-	T	A->G	0,3,0,12	0.2	52-13-1-Brain	Brain_13	15	Brain
3	48414102	+	A	A->G	5,0,10,0	0.67	52-13-1-Brain	Brain_13	15	Brain
20	51276200	-	T	A->G	0,4,0,13	0.24	52-13-1-Brain	Brain_13	17	Brain
10	42910159	+	A	A->G	4,0,2,0	0.33	52-13-1-Brain	Brain_13	6	Brain
12	3698360	-	T	A->G	0,8,0,214	0.04	52-13-1-Brain	Brain_13	222	Brain
25	31992473	-	T	A->G	0,4,0,0	1.0	52-13-1-Brain	Brain_13	4	Brain
19	44522672	-	T	A->G	0,3,0,0	1.0	52-13-1-Brain	Brain_13	3	Brain
22	39043496	+	A	A->G	11,0,3,0	0.21	52-13-1-Brain	Brain_13	14	Brain
20	26029653	-	T	A->G	0,27,0,5	0.84	52-13-1-Brain	Brain_13	32	Brain
20	53101260	-	T	A->G	0,3,0,2	0.6	52-13-1-Brain	Brain_13	5	Brain
13	2789114	-	T	A->G	0,3,0,1	0.75	52-13-1-Brain	Brain_13	4	Brain
13	4840498	+	A	A->G	3,0,10,0	0.77	52-13-1-Brain	Brain_13	13	Brain
4	73244779	-	T	A->G	0,17,0,0	1.0	52-13-1-Brain	Brain_13	17	Brain
11	41966172	-	T	A->G	0,3,0,5	0.38	52-13-1-Brain	Brain_13	8	Brain
2	42235556	+	A	A->G	6,0,22,0	0.79	52-13-1-Brain	Brain_13	28	Brain
7	57885027	-	T	A->G	0,10,0,4	0.71	52-13-1-Brain	Brain_13	14	Brain
21	30448166	+	A	A->G	101,0,6,0	0.06	52-13-1-Brain	Brain_13	107	Brain
1	2264653	+	A	A->G	1,0,10,0	0.91	52-13-1-Brain	Brain_13	11	Brain
19	43118337	+	A	A->G	83,0,5,0	0.06	52-13-1-Brain	Brain_13	88	Brain
9	55119833	-	T	A->G	0,4,0,0	1.0	52-13-1-Brain	Brain_13	4	Brain
15	5394002	-	T	A->G	0,9,0,64	0.12	52-13-1-Brain	Brain_13	73	Brain
14	3124612	+	A	A->G	0,0,4,0	1.0	52-13-1-Brain	Brain_13	4	Brain
21	39075523	-	T	A->G	0,2,0,15	0.12	52-13-1-Brain	Brain_13	17	Brain
5	60891099	+	A	A->G	39,0,27,0	0.41	52-13-1-Brain	Brain_13	66	Brain
14	4185199	+	A	A->G	26,0,2,0	0.07	52-13-1-Brain	Brain_13	28	Brain
11	45092013	-	T	A->G	0,4,0,1	0.8	52-13-1-Brain	Brain_13	5	Brain
19	1678347	+	A	A->G	5,0,4,0	0.44	52-13-1-Brain	Brain_13	9	Brain
10	2551718	+	A	A->G	26,0,14,0	0.35	52-13-1-Brain	Brain_13	40	Brain
8	36488619	+	A	A->G	5,0,3,0	0.38	52-13-1-Brain	Brain_13	8	Brain
11	24420226	+	A	A->G	1,0,5,0	0.83	52-13-1-Brain	Brain_13	6	Brain
17	1449810	+	A	A->G	22,0,5,0	0.19	52-13-1-Brain	Brain_13	27	Brain
7	31481403	+	A	A->G	1,0,3,0	0.75	52-13-1-Brain	Brain_13	4	Brain
17	44382146	+	A	A->G	1,0,5,0	0.83	52-13-1-Brain	Brain_13	6	Brain
12	25001563	-	T	A->G	0,11,0,3	0.79	52-13-1-Brain	Brain_13	14	Brain
25	1635794	+	A	A->G	5,0,4,0	0.44	52-13-1-Brain	Brain_13	9	Brain
11	426753	-	T	A->G	0,26,0,2	0.93	52-13-1-Brain	Brain_13	28	Brain
12	10654088	-	T	A->G	0,3,0,0	1.0	52-13-1-Brain	Brain_13	3	Brain
10	44351989	-	T	A->G	0,2,0,1	0.67	52-13-1-Brain	Brain_13	3	Brain
8	1320795	+	A	A->G	0,0,6,0	1.0	52-13-1-Brain	Brain_13	6	Brain
4	662656	+	A	A->G	74,0,18,0	0.2	52-13-1-Brain	Brain_13	92	Brain
2	55099663	+	A	A->G	13,0,2,0	0.13	52-13-1-Brain	Brain_13	15	Brain
15	1750705	-	T	A->G	0,25,0,9	0.74	52-13-1-Brain	Brain_13	34	Brain
23	33716981	-	T	A->G	0,5,0,1	0.83	52-13-1-Brain	Brain_13	6	Brain
3	60399007	-	T	A->G	0,2,0,10	0.17	52-13-1-Brain	Brain_13	12	Brain
11	28273843	+	A	A->G	2,0,2,0	0.5	52-13-1-Brain	Brain_13	4	Brain
2	4204314	-	T	A->G	0,9,0,16	0.36	52-13-1-Brain	Brain_13	25	Brain
1	50690103	+	A	A->G	0,0,3,0	1.0	52-13-1-Brain	Brain_13	3	Brain
15	26745815	-	T	A->G	0,2,0,21	0.09	52-13-1-Brain	Brain_13	23	Brain
17	21198337	-	T	A->G	0,12,0,0	1.0	52-13-1-Brain	Brain_13	12	Brain
4	73246560	-	T	A->G	0,3,0,58	0.05	52-13-1-Brain	Brain_13	61	Brain
21	1747016	-	T	A->G	0,6,0,34	0.15	52-13-1-Brain	Brain_13	40	Brain
5	60891069	+	A	A->G	62,0,10,0	0.14	52-13-1-Brain	Brain_13	72	Brain
4	11448141	+	A	A->G	14,0,50,0	0.78	52-13-1-Brain	Brain_13	64	Brain
8	9010135	-	T	A->G	0,2,0,5	0.29	52-13-1-Brain	Brain_13	7	Brain
9	1301825	+	A	A->G	15,0,4,0	0.21	52-13-1-Brain	Brain_13	19	Brain
19	5393238	+	A	A->G	114,0,9,0	0.07	52-13-1-Brain	Brain_13	123	Brain
12	7577265	-	T	A->G	0,4,0,6	0.4	52-13-1-Brain	Brain_13	10	Brain
20	28933357	-	T	A->G	0,4,0,3	0.57	52-13-1-Brain	Brain_13	7	Brain
22	2555665	+	A	A->G	12,0,6,0	0.33	52-13-1-Brain	Brain_13	18	Brain
8	2735219	+	A	A->G	34,0,9,0	0.21	52-13-1-Brain	Brain_13	43	Brain
17	42557411	-	T	A->G	0,4,0,0	1.0	52-13-1-Brain	Brain_13	4	Brain
2	57463137	-	T	A->G	0,18,0,40	0.31	52-13-1-Brain	Brain_13	58	Brain
22	10680811	+	A	A->G	58,0,4,0	0.06	52-13-1-Brain	Brain_13	62	Brain
15	8827603	-	T	A->G	0,2,0,2	0.5	52-13-1-Brain	Brain_13	4	Brain
13	38458548	+	A	A->G	2,0,8,0	0.8	52-13-1-Brain	Brain_13	10	Brain
19	4530230	+	A	A->G	0,0,3,0	1.0	52-13-1-Brain	Brain_13	3	Brain
21	44683280	-	T	A->G	0,9,0,1	0.9	52-13-1-Brain	Brain_13	10	Brain
21	45077657	+	A	A->G	5,0,2,0	0.29	52-13-1-Brain	Brain_13	7	Brain
10	42095749	+	A	A->G	0,0,4,0	1.0	52-13-1-Brain	Brain_13	4	Brain
18	47163589	-	T	A->G	0,4,0,0	1.0	52-13-1-Brain	Brain_13	4	Brain
10	17774841	-	T	A->G	0,5,0,4	0.56	52-13-1-Brain	Brain_13	9	Brain
5	1366284	+	A	A->G	64,0,7,0	0.1	52-13-1-Brain	Brain_13	71	Brain
24	37739476	+	A	A->G	0,0,7,0	1.0	52-13-1-Brain	Brain_13	7	Brain
6	40611993	+	A	A->G	12,0,8,0	0.4	52-13-1-Brain	Brain_13	20	Brain
20	5924660	+	A	A->G	99,0,4,0	0.04	52-13-1-Brain	Brain_13	103	Brain
19	8732706	+	A	A->G	35,0,3,0	0.08	52-13-1-Brain	Brain_13	38	Brain
3	3951455	+	A	A->G	21,0,17,0	0.45	52-13-1-Brain	Brain_13	38	Brain
25	34451177	-	T	A->G	0,4,0,0	1.0	52-13-1-Brain	Brain_13	4	Brain
14	50129238	-	T	A->G	0,85,0,337	0.2	52-13-1-Brain	Brain_13	422	Brain
11	30781898	+	A	A->G	30,0,10,0	0.25	52-13-1-Brain	Brain_13	40	Brain
21	45077842	+	A	A->G	4,0,2,0	0.33	52-13-1-Brain	Brain_13	6	Brain
21	43899708	-	T	A->G	0,5,0,100	0.05	52-13-1-Brain	Brain_13	105	Brain
20	27918167	-	T	A->G	0,14,0,18	0.44	52-13-1-Brain	Brain_13	32	Brain
7	20277981	+	A	A->G	137,0,22,0	0.14	52-13-1-Brain	Brain_13	159	Brain
23	26591915	-	T	A->G	0,17,0,68	0.2	52-13-1-Brain	Brain_13	85	Brain
10	2551960	+	A	A->G	98,0,2,0	0.02	52-13-1-Brain	Brain_13	100	Brain
23	14478336	+	A	A->G	7,0,10,0	0.59	52-13-1-Brain	Brain_13	17	Brain
24	37739619	+	A	A->G	1,0,2,0	0.67	52-13-1-Brain	Brain_13	3	Brain
1	58086470	+	A	A->G	46,0,3,0	0.06	52-13-1-Brain	Brain_13	49	Brain
23	41729318	-	T	A->G	0,4,0,0	1.0	52-13-1-Brain	Brain_13	4	Brain
20	53348363	-	T	A->G	0,22,0,126	0.15	52-13-1-Brain	Brain_13	148	Brain
11	30937240	+	A	A->G	5,0,4,0	0.44	52-13-1-Brain	Brain_13	9	Brain
2	56860976	-	T	A->G	0,3,0,1	0.75	52-13-1-Brain	Brain_13	4	Brain
10	45358107	+	A	A->G	3,0,6,0	0.67	52-13-1-Brain	Brain_13	9	Brain
10	43101940	-	T	A->G	0,34,0,13	0.72	52-13-1-Brain	Brain_13	47	Brain
18	12154766	+	A	A->G	19,0,3,0	0.14	52-13-1-Brain	Brain_13	22	Brain
25	2095784	+	A	A->G	0,0,8,0	1.0	52-13-1-Brain	Brain_13	8	Brain
5	24314689	-	T	A->G	0,8,0,26	0.24	52-13-1-Brain	Brain_13	34	Brain
6	1578359	-	T	A->G	0,4,0,8	0.33	52-13-1-Brain	Brain_13	12	Brain
1	44638811	+	A	A->G	99,0,7,0	0.07	52-13-1-Brain	Brain_13	106	Brain
6	10010931	-	T	A->G	0,14,0,4	0.78	52-13-1-Brain	Brain_13	18	Brain
15	2766252	-	T	A->G	0,3,0,2	0.6	52-13-1-Brain	Brain_13	5	Brain
13	51164044	-	T	A->G	0,6,0,30	0.17	52-13-1-Brain	Brain_13	36	Brain
25	35405694	+	A	A->G	66,0,9,0	0.12	52-13-1-Brain	Brain_13	75	Brain
12	3678053	-	T	A->G	0,6,0,38	0.14	52-13-1-Brain	Brain_13	44	Brain
18	3317108	+	A	A->G	0,0,3,0	1.0	52-13-1-Brain	Brain_13	3	Brain
1	9350057	+	A	A->G	27,0,7,0	0.21	52-13-1-Brain	Brain_13	34	Brain
6	4019047	-	T	A->G	0,3,0,53	0.05	52-13-1-Brain	Brain_13	56	Brain
13	35663891	+	A	A->G	2,0,2,0	0.5	52-13-1-Brain	Brain_13	4	Brain
1	58081900	+	A	A->G	20,0,2,0	0.09	52-13-1-Brain	Brain_13	22	Brain
19	44113864	+	A	A->G	42,0,12,0	0.22	52-13-1-Brain	Brain_13	54	Brain
5	12835660	+	A	A->G	3,0,3,0	0.5	52-13-1-Brain	Brain_13	6	Brain
16	53749579	+	A	A->G	5,0,15,0	0.75	52-13-1-Brain	Brain_13	20	Brain
21	26114763	-	T	A->G	0,11,0,25	0.31	52-13-1-Brain	Brain_13	36	Brain
22	26278021	-	T	A->G	0,4,0,6	0.4	52-13-1-Brain	Brain_13	10	Brain
21	43899622	-	T	A->G	0,108,0,117	0.48	52-13-1-Brain	Brain_13	225	Brain
15	40156248	+	A	A->G	20,0,8,0	0.29	52-13-1-Brain	Brain_13	28	Brain
20	31020980	-	T	A->G	0,2,0,1	0.67	52-13-1-Brain	Brain_13	3	Brain
11	867179	-	T	A->G	0,2,0,1	0.67	52-13-1-Brain	Brain_13	3	Brain
4	4106003	-	T	A->G	0,2,0,3	0.4	52-13-1-Brain	Brain_13	5	Brain
23	852343	-	T	A->G	0,21,0,0	1.0	52-13-1-Brain	Brain_13	21	Brain
5	53813439	-	T	A->G	0,4,0,2	0.67	52-13-1-Brain	Brain_13	6	Brain
13	48437498	+	A	A->G	1,0,4,0	0.8	52-13-1-Brain	Brain_13	5	Brain
19	1369391	-	T	A->G	0,25,0,45	0.36	52-13-1-Brain	Brain_13	70	Brain
3	14232144	+	A	A->G	2,0,5,0	0.71	52-13-1-Brain	Brain_13	7	Brain
3	17717824	-	T	A->G	0,25,0,27	0.48	52-13-1-Brain	Brain_13	52	Brain
21	11630973	+	A	A->G	12,0,6,0	0.33	52-13-1-Brain	Brain_13	18	Brain
2	44841504	+	A	A->G	5,0,2,0	0.29	52-13-1-Brain	Brain_13	7	Brain
19	41098994	+	A	A->G	42,0,7,0	0.14	52-13-1-Brain	Brain_13	49	Brain
1	11097773	-	T	A->G	0,12,0,52	0.19	52-13-1-Brain	Brain_13	64	Brain
14	3495813	+	A	A->G	3,0,2,0	0.4	52-13-1-Brain	Brain_13	5	Brain
8	45756392	-	T	A->G	0,68,0,63	0.52	52-13-1-Brain	Brain_13	131	Brain
9	55121747	-	T	A->G	0,11,0,6	0.65	52-13-1-Brain	Brain_13	17	Brain
8	22684026	-	T	A->G	0,4,0,35	0.1	52-13-1-Brain	Brain_13	39	Brain
17	43304414	-	T	A->G	0,8,0,43	0.16	52-13-1-Brain	Brain_13	51	Brain
18	20037174	+	A	A->G	10,0,9,0	0.47	52-13-1-Brain	Brain_13	19	Brain
11	43837626	-	T	A->G	0,5,0,2	0.71	52-13-1-Brain	Brain_13	7	Brain
11	1375519	-	T	A->G	0,6,0,2	0.75	52-13-1-Brain	Brain_13	8	Brain
8	53019265	+	A	A->G	21,0,22,0	0.51	52-13-1-Brain	Brain_13	43	Brain
13	31015481	-	T	A->G	0,9,0,8	0.53	52-13-1-Brain	Brain_13	17	Brain
23	24069989	+	A	A->G	16,0,8,0	0.33	52-13-1-Brain	Brain_13	24	Brain
13	5736727	-	T	A->G	0,4,0,5	0.44	52-13-1-Brain	Brain_13	9	Brain
8	16666100	-	T	A->G	0,8,0,20	0.29	52-13-1-Brain	Brain_13	28	Brain
17	21585147	-	T	A->G	0,3,0,0	1.0	52-13-1-Brain	Brain_13	3	Brain
1	54030949	-	T	A->G	0,2,0,44	0.04	52-13-1-Brain	Brain_13	46	Brain
17	4135724	-	T	A->G	0,6,0,494	0.01	52-13-1-Brain	Brain_13	500	Brain
9	6690695	+	A	A->G	3,0,2,0	0.4	52-13-1-Brain	Brain_13	5	Brain
1	45143428	+	A	A->G	3,0,2,0	0.4	52-13-1-Brain	Brain_13	5	Brain
11	44870526	-	T	A->G	0,9,0,85	0.1	52-13-1-Brain	Brain_13	94	Brain
13	423197	-	T	A->G	0,6,0,0	1.0	52-13-1-Brain	Brain_13	6	Brain
24	33310007	-	T	A->G	0,12,0,19	0.39	52-13-1-Brain	Brain_13	31	Brain
15	918090	+	A	A->G	1,0,10,0	0.91	52-13-1-Brain	Brain_13	11	Brain
4	3733712	-	T	A->G	0,4,0,0	1.0	52-13-1-Brain	Brain_13	4	Brain
4	75530580	+	A	A->G	10,0,2,0	0.17	52-13-1-Brain	Brain_13	12	Brain
6	55291130	-	T	A->G	0,3,0,0	1.0	52-13-1-Brain	Brain_13	3	Brain
15	46784909	-	T	A->G	0,8,0,13	0.38	52-13-1-Brain	Brain_13	21	Brain
20	5924722	+	A	A->G	30,0,23,0	0.43	52-13-1-Brain	Brain_13	53	Brain
6	6810065	+	A	A->G	2,0,2,0	0.5	52-13-1-Brain	Brain_13	4	Brain
21	1558187	+	A	A->G	105,0,40,0	0.28	52-13-1-Brain	Brain_13	145	Brain
2	56552030	-	T	A->G	0,6,0,2	0.75	52-13-1-Brain	Brain_13	8	Brain
16	42780200	+	A	A->G	0,0,4,0	1.0	52-13-1-Brain	Brain_13	4	Brain
22	552534	-	T	A->G	0,43,0,12	0.78	52-13-1-Brain	Brain_13	55	Brain
19	22597355	+	A	A->G	35,0,13,0	0.27	52-13-1-Brain	Brain_13	48	Brain
3	61917630	+	A	A->G	2,0,7,0	0.78	52-13-1-Brain	Brain_13	9	Brain
18	10705566	+	A	A->G	0,0,3,0	1.0	52-13-1-Brain	Brain_13	3	Brain
13	994699	-	T	A->G	0,2,0,21	0.09	52-13-1-Brain	Brain_13	23	Brain
13	422906	-	T	A->G	0,15,0,28	0.35	52-13-1-Brain	Brain_13	43	Brain
9	359950	-	T	A->G	0,30,0,0	1.0	52-13-1-Brain	Brain_13	30	Brain
14	40540576	-	T	A->G	0,18,0,10	0.64	52-13-1-Brain	Brain_13	28	Brain
14	8466074	-	T	A->G	0,4,0,0	1.0	52-13-1-Brain	Brain_13	4	Brain
21	170533	+	A	A->G	8,0,5,0	0.38	52-13-1-Brain	Brain_13	13	Brain
19	3140707	+	A	A->G	4,0,2,0	0.33	52-13-1-Brain	Brain_13	6	Brain
20	5923598	+	A	A->G	18,0,18,0	0.5	52-13-1-Brain	Brain_13	36	Brain
11	28274353	+	A	A->G	1,0,5,0	0.83	52-13-1-Brain	Brain_13	6	Brain
3	6102042	-	T	A->G	0,5,0,0	1.0	52-13-1-Brain	Brain_13	5	Brain
22	10680481	+	A	A->G	74,0,7,0	0.09	52-13-1-Brain	Brain_13	81	Brain
25	31991379	-	T	A->G	0,3,0,4	0.43	52-13-1-Brain	Brain_13	7	Brain
11	39713610	+	A	A->G	9,0,3,0	0.25	52-13-1-Brain	Brain_13	12	Brain
11	41966147	-	T	A->G	0,4,0,2	0.67	52-13-1-Brain	Brain_13	6	Brain
7	73186113	+	A	A->G	24,0,7,2	0.23	52-13-1-Brain	Brain_13	33	Brain
17	5436341	-	T	A->G	0,9,0,0	1.0	52-13-1-Brain	Brain_13	9	Brain
10	2551719	+	A	A->G	6,0,33,0	0.85	52-13-1-Brain	Brain_13	39	Brain
12	19185160	+	A	A->G	4,0,4,0	0.5	52-13-1-Brain	Brain_13	8	Brain
17	51843554	-	T	A->G	0,5,0,45	0.1	52-13-1-Brain	Brain_13	50	Brain
19	33669034	-	T	A->G	0,2,0,1	0.67	52-13-1-Brain	Brain_13	3	Brain
20	40368557	-	T	A->G	0,23,0,105	0.18	52-13-1-Brain	Brain_13	128	Brain
22	545458	+	A	A->G	4,0,4,0	0.5	52-13-1-Brain	Brain_13	8	Brain
3	24650742	-	T	A->G	0,4,0,13	0.24	52-13-1-Brain	Brain_13	17	Brain
3	16088688	-	T	A->G	0,11,0,0	1.0	52-13-1-Brain	Brain_13	11	Brain
2	25453278	-	T	A->G	0,10,0,6	0.62	52-13-1-Brain	Brain_13	16	Brain
3	15459702	+	A	A->G	48,0,4,0	0.08	52-13-1-Brain	Brain_13	52	Brain
10	39238461	+	A	A->G	4,0,2,0	0.33	52-13-1-Brain	Brain_13	6	Brain
11	14197004	+	A	A->G	5,0,3,0	0.38	52-13-1-Brain	Brain_13	8	Brain
16	2243763	-	T	A->G	0,3,0,6	0.33	52-13-1-Brain	Brain_13	9	Brain
18	36963772	-	T	A->G	0,2,0,9	0.18	52-13-1-Brain	Brain_13	11	Brain
21	4839019	-	T	A->G	0,3,0,4	0.43	52-13-1-Brain	Brain_13	7	Brain
3	55163611	-	T	A->G	0,7,0,13	0.35	52-13-1-Brain	Brain_13	20	Brain
9	1077086	-	T	A->G	0,2,0,6	0.25	52-13-1-Brain	Brain_13	8	Brain
5	63644099	+	A	A->G	0,0,3,0	1.0	52-13-1-Brain	Brain_13	3	Brain
21	3722745	+	A	A->G	1,0,15,0	0.94	52-13-1-Brain	Brain_13	16	Brain
3	27751963	-	T	A->G	0,2,0,2	0.5	52-13-1-Brain	Brain_13	4	Brain
16	6807040	+	A	A->G	1,0,2,0	0.67	52-13-1-Brain	Brain_13	3	Brain
1	50586021	-	T	A->G	0,5,0,91	0.05	52-13-1-Brain	Brain_13	96	Brain
23	9618168	+	A	A->G	28,0,18,0	0.39	52-13-1-Brain	Brain_13	46	Brain
11	14196989	+	A	A->G	3,0,5,0	0.62	52-13-1-Brain	Brain_13	8	Brain
21	45336104	+	A	A->G	179,0,17,0	0.09	52-13-1-Brain	Brain_13	196	Brain
3	24650548	-	T	A->G	0,44,0,17	0.72	52-13-1-Brain	Brain_13	61	Brain
5	36467286	+	A	A->G	10,0,8,0	0.44	52-13-1-Brain	Brain_13	18	Brain
6	60132988	-	T	A->G	0,2,0,1	0.67	52-13-1-Brain	Brain_13	3	Brain
19	41100134	+	A	A->G	61,0,2,0	0.03	52-13-1-Brain	Brain_13	63	Brain
16	43446304	+	A	A->G	39,0,9,0	0.19	52-13-1-Brain	Brain_13	48	Brain
10	41161129	-	T	A->G	0,5,0,14	0.26	52-13-1-Brain	Brain_13	19	Brain
5	52093893	+	A	A->G	52,0,17,0	0.25	52-13-1-Brain	Brain_13	69	Brain
11	2620275	+	A	A->G	8,0,5,0	0.38	52-13-1-Brain	Brain_13	13	Brain
11	30938041	+	A	A->G	12,0,5,0	0.29	52-13-1-Brain	Brain_13	17	Brain
12	9548831	+	A	A->G	1,0,2,0	0.67	52-13-1-Brain	Brain_13	3	Brain
4	27141966	+	A	A->G	3,0,2,0	0.4	52-13-1-Brain	Brain_13	5	Brain
20	53349640	-	T	A->G	0,2,0,11	0.15	52-13-1-Brain	Brain_13	13	Brain
5	68448838	-	T	A->G	0,20,0,7	0.74	52-13-1-Brain	Brain_13	27	Brain
18	44372268	-	T	A->G	0,15,0,231	0.06	52-13-1-Brain	Brain_13	246	Brain
1	213243	-	T	A->G	0,13,0,71	0.15	52-13-1-Brain	Brain_13	84	Brain
18	12895687	-	T	A->G	0,7,0,4	0.64	52-13-1-Brain	Brain_13	11	Brain
2	244677	+	A	A->G	2,0,2,0	0.5	52-13-1-Brain	Brain_13	4	Brain
20	50926416	+	A	A->G	2,0,2,0	0.5	52-13-1-Brain	Brain_13	4	Brain
20	27061926	+	A	A->G	8,0,6,0	0.43	52-13-1-Brain	Brain_13	14	Brain
14	40540776	-	T	A->G	0,2,0,17	0.11	52-13-1-Brain	Brain_13	19	Brain
16	51500604	-	T	A->G	0,5,0,23	0.18	52-13-1-Brain	Brain_13	28	Brain
19	9561302	-	T	A->G	0,15,0,2	0.88	52-13-1-Brain	Brain_13	17	Brain
22	2843181	+	A	A->G	0,0,3,0	1.0	52-13-1-Brain	Brain_13	3	Brain
5	68122669	-	T	A->G	0,2,0,5	0.29	52-13-1-Brain	Brain_13	7	Brain
3	17718137	-	T	A->G	0,7,0,9	0.44	52-13-1-Brain	Brain_13	16	Brain
5	11338451	+	A	A->G	102,0,10,0	0.09	52-13-1-Brain	Brain_13	112	Brain
9	3928380	-	T	A->G	0,6,0,0	1.0	52-13-1-Brain	Brain_13	6	Brain
5	10990799	-	T	A->G	0,18,0,15	0.55	52-13-1-Brain	Brain_13	33	Brain
20	42099284	-	T	A->G	0,3,0,90	0.03	52-13-1-Brain	Brain_13	93	Brain
14	565995	+	A	A->G	13,0,24,0	0.65	52-13-1-Brain	Brain_13	37	Brain
1	48837710	-	T	A->G	0,4,0,63	0.06	52-13-1-Brain	Brain_13	67	Brain
20	54400569	-	T	A->G	0,4,0,18	0.18	52-13-1-Brain	Brain_13	22	Brain
9	27575169	-	T	A->G	0,8,0,0	1.0	52-13-1-Brain	Brain_13	8	Brain
2	55846066	+	A	A->G	55,0,5,0	0.08	52-13-1-Brain	Brain_13	60	Brain
4	18616816	-	T	A->G	0,5,0,0	1.0	52-13-1-Brain	Brain_13	5	Brain
19	3289983	+	A	A->G	0,0,3,0	1.0	52-13-1-Brain	Brain_13	3	Brain
7	30209297	+	A	A->G	0,0,3,0	1.0	52-13-1-Brain	Brain_13	3	Brain
9	1301855	+	A	A->G	18,0,10,0	0.36	52-13-1-Brain	Brain_13	28	Brain
1	48721892	-	T	A->G	0,2,0,1	0.67	52-13-1-Brain	Brain_13	3	Brain
2	6285403	+	A	A->G	2,0,7,0	0.78	52-13-1-Brain	Brain_13	9	Brain
25	13648209	+	A	A->G	0,0,3,0	1.0	52-13-1-Brain	Brain_13	3	Brain
3	14231969	+	A	A->G	4,0,2,0	0.33	52-13-1-Brain	Brain_13	6	Brain
11	36155753	+	A	A->G	2,0,5,0	0.71	52-13-1-Brain	Brain_13	7	Brain
14	1714517	-	T	A->G	0,15,0,190	0.07	52-13-1-Brain	Brain_13	205	Brain
9	34618443	+	A	A->G	6,0,8,0	0.57	52-13-1-Brain	Brain_13	14	Brain
4	2748215	+	A	A->G	73,0,28,0	0.28	52-13-1-Brain	Brain_13	101	Brain
20	53349087	-	T	A->G	0,4,0,24	0.14	52-13-1-Brain	Brain_13	28	Brain
15	25550008	+	A	A->G	4,0,2,0	0.33	52-13-1-Brain	Brain_13	6	Brain
23	24069867	+	A	A->G	16,0,4,0	0.2	52-13-1-Brain	Brain_13	20	Brain
16	22607697	-	T	A->G	0,2,0,4	0.33	52-13-1-Brain	Brain_13	6	Brain
11	44870192	-	T	A->G	0,3,0,86	0.03	52-13-1-Brain	Brain_13	89	Brain
24	1018070	-	T	A->G	0,4,0,1	0.8	52-13-1-Brain	Brain_13	5	Brain
6	1582721	-	T	A->G	0,4,0,0	1.0	52-13-1-Brain	Brain_13	4	Brain
19	42254409	-	T	A->G	0,5,0,5	0.5	52-13-1-Brain	Brain_13	10	Brain
4	4550	-	T	A->G	0,27,0,26	0.51	52-13-1-Brain	Brain_13	53	Brain
2	45568281	+	A	A->G	0,0,33,0	1.0	52-13-1-Brain	Brain_13	33	Brain
25	36571905	-	T	A->G	0,37,0,18	0.67	52-13-1-Brain	Brain_13	55	Brain
4	73246581	-	T	A->G	0,17,0,29	0.37	52-13-1-Brain	Brain_13	46	Brain
4	4106012	-	T	A->G	0,2,0,3	0.4	52-13-1-Brain	Brain_13	5	Brain
3	61166001	+	A	A->G	94,0,2,0	0.02	52-13-1-Brain	Brain_13	96	Brain
6	4206854	+	A	A->G	10,0,3,0	0.23	52-13-1-Brain	Brain_13	13	Brain
16	5269734	+	A	A->G	45,0,3,0	0.06	52-13-1-Brain	Brain_13	48	Brain
17	16892347	-	T	A->G	0,3,0,6	0.33	52-13-1-Brain	Brain_13	9	Brain
14	14533447	+	A	A->G	3,0,3,0	0.5	52-13-1-Brain	Brain_13	6	Brain
11	6932662	+	A	A->G	4,0,2,0	0.33	52-13-1-Brain	Brain_13	6	Brain
13	40227262	+	A	A->G	3,0,9,0	0.75	52-13-1-Brain	Brain_13	12	Brain
3	58747637	-	T	A->G	0,7,0,29	0.19	52-13-1-Brain	Brain_13	36	Brain
5	20283337	-	T	A->G	0,64,0,10	0.86	52-13-1-Brain	Brain_13	74	Brain
4	10772152	-	T	A->G	0,2,0,1	0.67	52-13-1-Brain	Brain_13	3	Brain
6	55212400	-	T	A->G	0,5,0,0	1.0	52-13-1-Brain	Brain_13	5	Brain
10	29330372	+	A	A->G	0,0,3,0	1.0	52-13-1-Brain	Brain_13	3	Brain
14	1713197	-	T	A->G	0,22,0,577	0.04	52-13-1-Brain	Brain_13	599	Brain
14	26131895	-	T	A->G	0,5,0,0	1.0	52-13-1-Brain	Brain_13	5	Brain
19	2663911	+	A	A->G	0,0,3,0	1.0	52-13-1-Brain	Brain_13	3	Brain
9	55118157	+	A	A->G	3,0,3,0	0.5	52-13-1-Brain	Brain_13	6	Brain
5	11338358	+	A	A->G	26,0,11,0	0.3	52-13-1-Brain	Brain_13	37	Brain
3	25902871	+	A	A->G	11,0,9,0	0.45	52-13-1-Brain	Brain_13	20	Brain
2	37466010	+	A	A->G	49,0,34,0	0.41	52-13-1-Brain	Brain_13	83	Brain
13	4103525	+	A	A->G	7,0,18,0	0.72	52-13-1-Brain	Brain_13	25	Brain
12	25002317	-	T	A->G	0,7,0,21	0.25	52-13-1-Brain	Brain_13	28	Brain
3	3951322	+	A	A->G	6,0,70,0	0.92	52-13-1-Brain	Brain_13	76	Brain
4	10771911	-	T	A->G	0,3,0,1	0.75	52-13-1-Brain	Brain_13	4	Brain
24	31467761	+	A	A->G	30,0,28,0	0.48	52-13-1-Brain	Brain_13	58	Brain
10	44352066	+	A	A->G	2,0,8,0	0.8	52-13-1-Brain	Brain_13	10	Brain
5	64434611	-	T	A->G	0,4,0,0	1.0	52-13-1-Brain	Brain_13	4	Brain
15	3171650	+	A	A->G	2,0,4,0	0.67	52-13-1-Brain	Brain_13	6	Brain
6	2493311	+	A	A->G	8,0,3,0	0.27	52-13-1-Brain	Brain_13	11	Brain
19	42254298	-	T	A->G	0,20,0,11	0.65	52-13-1-Brain	Brain_13	31	Brain
3	1604781	-	T	A->G	0,2,0,17	0.11	52-13-1-Brain	Brain_13	19	Brain
7	67376005	+	A	A->G	16,0,3,0	0.16	52-13-1-Brain	Brain_13	19	Brain
21	6281808	+	A	A->G	7,0,10,0	0.59	52-13-1-Brain	Brain_13	17	Brain
23	21514866	+	A	A->G	6,0,3,0	0.33	52-13-1-Brain	Brain_13	9	Brain
19	44113524	+	A	A->G	3,0,15,0	0.83	52-13-1-Brain	Brain_13	18	Brain
19	42254321	-	T	A->G	0,3,0,30	0.09	52-13-1-Brain	Brain_13	33	Brain
6	56666658	-	T	A->G	0,3,0,10	0.23	52-13-1-Brain	Brain_13	13	Brain
23	7799937	+	A	A->G	3,0,2,0	0.4	52-13-1-Brain	Brain_13	5	Brain
24	2561486	-	T	A->G	0,2,0,13	0.13	52-13-1-Brain	Brain_13	15	Brain
24	31143175	+	A	A->G	0,0,3,0	1.0	52-13-1-Brain	Brain_13	3	Brain
21	41587127	-	T	A->G	0,7,0,4	0.64	52-13-1-Brain	Brain_13	11	Brain
8	39854326	-	T	A->G	0,10,0,94	0.1	52-13-1-Brain	Brain_13	104	Brain
14	47103140	-	T	A->G	0,2,0,3	0.4	52-13-1-Brain	Brain_13	5	Brain
17	50714936	+	A	A->G	10,0,7,0	0.41	52-13-1-Brain	Brain_13	17	Brain
12	40556189	-	T	A->G	0,4,0,25	0.14	52-13-1-Brain	Brain_13	29	Brain
5	18431367	+	A	A->G	16,0,3,0	0.16	52-13-1-Brain	Brain_13	19	Brain
12	142116	-	T	A->G	0,4,0,0	1.0	52-13-1-Brain	Brain_13	4	Brain
5	67191332	-	T	A->G	0,9,0,72	0.11	52-13-1-Brain	Brain_13	81	Brain
6	6899303	-	T	A->G	0,3,0,6	0.33	52-13-1-Brain	Brain_13	9	Brain
5	13202666	-	T	A->G	0,4,0,9	0.31	52-13-1-Brain	Brain_13	13	Brain
6	6899429	-	T	A->G	0,3,0,11	0.21	52-13-1-Brain	Brain_13	14	Brain
17	52854654	-	T	A->G	0,4,0,2	0.67	52-13-1-Brain	Brain_13	6	Brain
2	39585831	+	A	A->G	5,0,2,0	0.29	52-13-1-Brain	Brain_13	7	Brain
8	10923298	-	T	A->G	0,2,0,1	0.67	52-13-1-Brain	Brain_13	3	Brain
23	579866	-	T	A->G	0,16,0,10	0.62	52-13-1-Brain	Brain_13	26	Brain
25	35260263	+	A	A->G	49,0,4,0	0.08	52-13-1-Brain	Brain_13	53	Brain
10	29332430	+	A	A->G	0,0,3,0	1.0	52-13-1-Brain	Brain_13	3	Brain
23	9618068	+	A	A->G	39,0,12,0	0.24	52-13-1-Brain	Brain_13	51	Brain
1	1584689	+	A	A->G	141,0,3,0	0.02	52-13-1-Brain	Brain_13	144	Brain
18	7391933	+	A	A->G	0,0,13,0	1.0	52-13-1-Brain	Brain_13	13	Brain
6	59236578	+	A	A->G	10,0,3,0	0.23	52-13-1-Brain	Brain_13	13	Brain
19	22595728	+	A	A->G	10,0,2,0	0.17	52-13-1-Brain	Brain_13	12	Brain
12	45137902	-	T	A->G	0,2,0,6	0.25	52-13-1-Brain	Brain_13	8	Brain
15	204585	-	T	A->G	0,23,0,60	0.28	52-13-1-Brain	Brain_13	83	Brain
6	49418135	+	A	A->G	0,0,10,0	1.0	52-13-1-Brain	Brain_13	10	Brain
12	4607906	-	T	A->G	0,3,0,1	0.75	52-13-1-Brain	Brain_13	4	Brain
23	10826121	-	T	A->G	0,5,0,2	0.71	52-13-1-Brain	Brain_13	7	Brain
5	66509251	-	T	A->G	0,6,0,17	0.26	52-13-1-Brain	Brain_13	23	Brain
1	6244795	+	A	A->G	15,0,2,0	0.12	52-13-1-Brain	Brain_13	17	Brain
13	4840793	+	A	A->G	110,0,61,0	0.36	52-13-1-Brain	Brain_13	171	Brain
11	33734716	-	T	A->G	0,2,0,4	0.33	52-13-1-Brain	Brain_13	6	Brain
18	2715824	-	T	A->G	0,4,0,3	0.57	52-13-1-Brain	Brain_13	7	Brain
23	15287142	-	T	A->G	0,4,0,2	0.67	52-13-1-Brain	Brain_13	6	Brain
13	4840589	+	A	A->G	10,0,99,0	0.91	52-13-1-Brain	Brain_13	109	Brain
7	51079187	+	A	A->G	1,0,9,0	0.9	52-13-1-Brain	Brain_13	10	Brain
21	37720492	+	A	A->G	22,0,11,0	0.33	52-13-1-Brain	Brain_13	33	Brain
21	25780928	+	A	A->G	0,0,3,0	1.0	52-13-1-Brain	Brain_13	3	Brain
2	59503058	-	T	A->G	0,4,0,0	1.0	52-13-1-Brain	Brain_13	4	Brain
23	34048891	+	A	A->G	12,0,16,0	0.57	52-13-1-Brain	Brain_13	28	Brain
5	67189972	-	T	A->G	0,14,0,11	0.56	52-13-1-Brain	Brain_13	25	Brain
2	12566104	+	A	A->G	5,0,5,0	0.5	52-13-1-Brain	Brain_13	10	Brain
6	1662743	+	A	A->G	9,0,2,0	0.18	52-13-1-Brain	Brain_13	11	Brain
13	2226781	+	A	A->G	70,0,8,0	0.1	52-13-1-Brain	Brain_13	78	Brain
3	60399070	-	T	A->G	0,4,0,9	0.31	52-13-1-Brain	Brain_13	13	Brain
11	44871191	-	T	A->G	0,5,0,5	0.5	52-13-1-Brain	Brain_13	10	Brain
1	8285206	-	T	A->G	0,25,0,29	0.46	52-13-1-Brain	Brain_13	54	Brain
20	53348689	-	T	A->G	0,12,0,22	0.35	52-13-1-Brain	Brain_13	34	Brain
4	53062160	+	A	A->G	1,0,2,0	0.67	52-13-1-Brain	Brain_13	3	Brain
14	47087724	-	T	A->G	0,15,0,8	0.65	52-13-1-Brain	Brain_13	23	Brain
7	23479201	-	T	A->G	0,10,0,41	0.2	52-13-1-Brain	Brain_13	51	Brain
1	24627683	-	T	A->G	0,11,0,69	0.14	52-13-1-Brain	Brain_13	80	Brain
6	1578833	-	T	A->G	0,10,0,3	0.77	52-13-1-Brain	Brain_13	13	Brain
16	16676308	-	T	A->G	0,3,0,0	1.0	52-13-1-Brain	Brain_13	3	Brain
2	28019223	-	T	A->G	0,4,0,2	0.67	52-13-1-Brain	Brain_13	6	Brain
7	9029892	+	A	A->G	9,0,7,0	0.44	52-13-1-Brain	Brain_13	16	Brain
2	5900597	-	T	A->G	0,8,0,0	1.0	52-13-1-Brain	Brain_13	8	Brain
22	553486	-	T	A->G	0,3,0,63	0.05	52-13-1-Brain	Brain_13	66	Brain
4	11448175	+	A	A->G	70,0,6,0	0.08	52-13-1-Brain	Brain_13	76	Brain
19	42254307	-	T	A->G	0,4,0,28	0.12	52-13-1-Brain	Brain_13	32	Brain
13	4840813	+	A	A->G	155,0,13,0	0.08	52-13-1-Brain	Brain_13	168	Brain
10	10746590	+	A	A->G	105,0,10,0	0.09	52-13-1-Brain	Brain_13	115	Brain
13	46542333	-	T	A->G	0,2,0,37	0.05	52-13-1-Brain	Brain_13	39	Brain
17	1449716	+	A	A->G	9,0,4,0	0.31	52-13-1-Brain	Brain_13	13	Brain
10	25999487	+	A	A->G	0,0,6,0	1.0	52-13-1-Brain	Brain_13	6	Brain
6	52254188	+	A	A->G	0,0,5,0	1.0	52-13-1-Brain	Brain_13	5	Brain
7	65698829	+	A	A->G	3,0,2,0	0.4	52-13-1-Brain	Brain_13	5	Brain
21	21306742	+	A	A->G	0,0,3,0	1.0	52-13-1-Brain	Brain_13	3	Brain
3	30913199	-	T	A->G	0,5,0,5	0.5	52-13-1-Brain	Brain_13	10	Brain
23	27114432	-	T	A->G	0,7,0,21	0.25	52-13-1-Brain	Brain_13	28	Brain
13	319164	-	T	A->G	0,7,0,72	0.09	52-13-1-Brain	Brain_13	79	Brain
17	5766962	+	A	A->G	2,0,3,0	0.6	52-13-1-Brain	Brain_13	5	Brain
1	50586317	-	T	A->G	0,17,0,24	0.41	52-13-1-Brain	Brain_13	41	Brain
4	1621577	-	T	A->G	0,6,0,6	0.5	52-13-1-Brain	Brain_13	12	Brain
6	44197846	+	A	A->G	1,0,3,0	0.75	52-13-1-Brain	Brain_13	4	Brain
6	60132977	-	T	A->G	0,5,0,0	1.0	52-13-1-Brain	Brain_13	5	Brain
17	7074759	-	T	A->G	0,3,0,5	0.38	52-13-1-Brain	Brain_13	8	Brain
9	3648281	-	T	A->G	0,4,0,3	0.57	52-13-1-Brain	Brain_13	7	Brain
10	17774793	-	T	A->G	0,9,0,4	0.69	52-13-1-Brain	Brain_13	13	Brain
1	54298742	-	T	A->G	0,2,0,6	0.25	52-13-1-Brain	Brain_13	8	Brain
6	46351388	-	T	A->G	0,10,0,3	0.77	52-13-1-Brain	Brain_13	13	Brain
21	45082140	+	A	A->G	29,0,11,0	0.28	52-13-1-Brain	Brain_13	40	Brain
15	42595702	+	A	A->G	1,0,3,0	0.75	52-13-1-Brain	Brain_13	4	Brain
1	58081777	+	A	A->G	1,0,12,0	0.92	52-13-1-Brain	Brain_13	13	Brain
20	2956739	+	A	A->G	0,0,4,0	1.0	52-13-1-Brain	Brain_13	4	Brain
8	53196589	+	A	A->G	15,0,10,0	0.4	52-13-1-Brain	Brain_13	25	Brain
19	44305366	+	A	A->G	33,0,10,0	0.23	52-13-1-Brain	Brain_13	43	Brain
20	50926333	+	A	A->G	0,0,4,0	1.0	52-13-1-Brain	Brain_13	4	Brain
16	44723881	-	T	A->G	0,3,0,3	0.5	52-13-1-Brain	Brain_13	6	Brain
23	9617792	+	A	A->G	0,0,15,0	1.0	52-13-1-Brain	Brain_13	15	Brain
21	28861571	-	T	A->G	0,2,0,4	0.33	52-13-1-Brain	Brain_13	6	Brain
17	50714323	+	A	A->G	16,0,2,0	0.11	52-13-1-Brain	Brain_13	18	Brain
21	3562084	-	T	A->G	0,19,0,43	0.31	52-13-1-Brain	Brain_13	62	Brain
16	11455199	+	A	A->G	21,0,4,0	0.16	52-13-1-Brain	Brain_13	25	Brain
10	42909914	+	A	A->G	4,0,7,0	0.64	52-13-1-Brain	Brain_13	11	Brain
21	43899615	-	T	A->G	0,67,0,171	0.28	52-13-1-Brain	Brain_13	238	Brain
5	53813489	-	T	A->G	0,3,0,2	0.6	52-13-1-Brain	Brain_13	5	Brain
23	24673707	+	A	A->G	1,0,3,0	0.75	52-13-1-Brain	Brain_13	4	Brain
13	11961221	+	A	A->G	0,0,3,0	1.0	52-13-1-Brain	Brain_13	3	Brain
6	1669586	-	T	A->G	0,3,0,2	0.6	52-13-1-Brain	Brain_13	5	Brain
6	49739912	+	A	A->G	4,0,5,0	0.56	52-13-1-Brain	Brain_13	9	Brain
24	33952024	+	A	A->G	26,0,7,0	0.21	52-13-1-Brain	Brain_13	33	Brain
9	3647916	-	T	A->G	0,6,0,4	0.6	52-13-1-Brain	Brain_13	10	Brain
13	41163854	+	A	A->G	0,0,3,0	1.0	52-13-1-Brain	Brain_13	3	Brain
22	3366266	-	T	A->G	0,2,0,93	0.02	52-13-1-Brain	Brain_13	95	Brain
20	40368551	-	T	A->G	0,13,0,110	0.11	52-13-1-Brain	Brain_13	123	Brain
19	9527020	+	A	A->G	50,0,12,0	0.19	52-13-1-Brain	Brain_13	62	Brain
22	2802082	+	A	A->G	3,0,4,0	0.57	52-13-1-Brain	Brain_13	7	Brain
19	44113790	+	A	A->G	74,0,6,0	0.07	52-13-1-Brain	Brain_13	80	Brain
10	33615086	-	T	A->G	0,4,0,3	0.57	52-13-1-Brain	Brain_13	7	Brain
17	50714377	+	A	A->G	6,0,2,0	0.25	52-13-1-Brain	Brain_13	8	Brain
4	75774089	+	A	A->G	1,0,2,0	0.67	52-13-1-Brain	Brain_13	3	Brain
25	31993014	-	T	A->G	0,2,0,3	0.4	52-13-1-Brain	Brain_13	5	Brain
17	17919435	-	T	A->G	0,2,0,157	0.01	52-13-1-Brain	Brain_13	159	Brain
16	48954332	-	T	A->G	0,11,0,8	0.58	52-13-1-Brain	Brain_13	19	Brain
4	982763	-	T	A->G	0,4,0,1	0.8	52-13-1-Brain	Brain_13	5	Brain
14	49945987	-	T	A->G	0,2,0,20	0.09	52-13-1-Brain	Brain_13	22	Brain
11	3574512	-	T	A->G	0,16,0,6	0.73	52-13-1-Brain	Brain_13	22	Brain
20	13753317	-	T	A->G	0,2,0,1	0.67	52-13-1-Brain	Brain_13	3	Brain
1	58082407	+	A	A->G	8,0,4,0	0.33	52-13-1-Brain	Brain_13	12	Brain
1	39853828	+	A	A->G	40,0,3,0	0.07	52-13-1-Brain	Brain_13	43	Brain
6	30723896	-	T	A->G	0,17,0,82	0.17	52-13-1-Brain	Brain_13	99	Brain
12	9736477	+	A	A->G	12,0,2,0	0.14	52-13-1-Brain	Brain_13	14	Brain
11	2612874	+	A	A->G	27,0,4,0	0.13	52-13-1-Brain	Brain_13	31	Brain
18	10953982	+	A	A->G	27,0,14,0	0.34	52-13-1-Brain	Brain_13	41	Brain
23	17992113	+	A	A->G	3,0,4,0	0.57	52-13-1-Brain	Brain_13	7	Brain
13	18544945	-	T	A->G	0,2,0,58	0.03	52-13-1-Brain	Brain_13	60	Brain
17	694533	+	A	A->G	1,0,5,0	0.83	52-13-1-Brain	Brain_13	6	Brain
20	28918962	+	A	A->G	10,0,5,0	0.33	52-13-1-Brain	Brain_13	15	Brain
9	22814281	+	A	A->G	9,0,3,0	0.25	52-13-1-Brain	Brain_13	12	Brain
24	37739444	+	A	A->G	4,0,2,0	0.33	52-13-1-Brain	Brain_13	6	Brain
20	54114341	-	T	A->G	0,2,0,7	0.22	52-13-1-Brain	Brain_13	9	Brain
8	13921290	+	A	A->G	74,0,5,0	0.06	52-13-1-Brain	Brain_13	79	Brain
10	731203	+	A	A->G	8,0,10,0	0.56	52-13-1-Brain	Brain_13	18	Brain
16	6806858	+	A	A->G	1,0,3,0	0.75	52-13-1-Brain	Brain_13	4	Brain
8	21230473	-	T	A->G	0,5,0,14	0.26	52-13-1-Brain	Brain_13	19	Brain
19	44470346	-	T	A->G	0,69,0,89	0.44	52-13-1-Brain	Brain_13	158	Brain
6	52076822	-	T	A->G	0,54,0,41	0.57	52-13-1-Brain	Brain_13	95	Brain
23	37171655	-	T	A->G	0,3,0,38	0.07	52-13-1-Brain	Brain_13	41	Brain
7	44700589	-	T	A->G	0,25,0,90	0.22	52-13-1-Brain	Brain_13	115	Brain
3	25902897	+	A	A->G	11,0,12,0	0.52	52-13-1-Brain	Brain_13	23	Brain
24	34247159	-	T	A->G	0,4,0,49	0.08	52-13-1-Brain	Brain_13	53	Brain
3	29820403	-	T	A->G	0,80,0,62	0.56	52-13-1-Brain	Brain_13	142	Brain
24	6330304	-	T	A->G	0,4,0,1	0.8	52-13-1-Brain	Brain_13	5	Brain
2	55846117	+	A	A->G	41,0,11,0	0.21	52-13-1-Brain	Brain_13	52	Brain
21	13290544	+	A	A->G	0,0,10,0	1.0	52-13-1-Brain	Brain_13	10	Brain
15	31602338	-	T	A->G	0,8,0,34	0.19	52-13-1-Brain	Brain_13	42	Brain
6	19816044	-	T	A->G	0,4,0,3	0.57	52-13-1-Brain	Brain_13	7	Brain
2	44840911	+	A	A->G	6,0,6,0	0.5	52-13-1-Brain	Brain_13	12	Brain
10	15422198	-	T	A->G	0,2,0,1	0.67	52-13-1-Brain	Brain_13	3	Brain
15	41241802	-	T	A->G	0,3,0,0	1.0	52-13-1-Brain	Brain_13	3	Brain
12	33250065	-	T	A->G	0,24,0,26	0.48	52-13-1-Brain	Brain_13	50	Brain
11	2620292	+	A	A->G	10,0,2,0	0.17	52-13-1-Brain	Brain_13	12	Brain
15	14296503	+	A	A->G	0,0,3,0	1.0	52-13-1-Brain	Brain_13	3	Brain
11	44871521	-	T	A->G	0,3,0,14	0.18	52-13-1-Brain	Brain_13	17	Brain
23	852317	-	T	A->G	0,19,0,4	0.83	52-13-1-Brain	Brain_13	23	Brain
14	36411119	-	T	A->G	0,7,0,2	0.78	52-13-1-Brain	Brain_13	9	Brain
9	41878675	+	A	A->G	45,0,27,0	0.38	52-13-1-Brain	Brain_13	72	Brain
5	32754346	-	T	A->G	0,6,0,19	0.24	52-13-1-Brain	Brain_13	25	Brain
17	15626667	-	T	A->G	0,6,0,25	0.19	52-13-1-Brain	Brain_13	31	Brain
21	7902776	-	T	A->G	0,2,0,5	0.29	52-13-1-Brain	Brain_13	7	Brain
25	34450611	-	T	A->G	0,2,0,4	0.33	52-13-1-Brain	Brain_13	6	Brain
4	53062194	+	A	A->G	1,0,2,0	0.67	52-13-1-Brain	Brain_13	3	Brain
19	44114329	+	A	A->G	14,0,25,0	0.64	52-13-1-Brain	Brain_13	39	Brain
19	5045091	+	A	A->G	31,0,14,0	0.31	52-13-1-Brain	Brain_13	45	Brain
6	17956450	+	A	A->G	19,0,12,0	0.39	52-13-1-Brain	Brain_13	31	Brain
10	19559764	+	A	A->G	1,0,3,0	0.75	52-13-1-Brain	Brain_13	4	Brain
23	572731	+	A	A->G	1,0,4,0	0.8	52-13-1-Brain	Brain_13	5	Brain
15	46958319	+	A	A->G	67,0,4,0	0.06	52-13-1-Brain	Brain_13	71	Brain
2	55490020	+	A	A->G	77,0,6,0	0.07	52-13-1-Brain	Brain_13	83	Brain
23	4896049	-	T	A->G	0,10,0,646	0.02	52-13-1-Brain	Brain_13	656	Brain
1	50586887	-	T	A->G	0,6,0,29	0.17	52-13-1-Brain	Brain_13	35	Brain
7	18819573	-	T	A->G	0,14,0,4	0.78	52-13-1-Brain	Brain_13	18	Brain
21	26114745	-	T	A->G	0,2,0,31	0.06	52-13-1-Brain	Brain_13	33	Brain
12	28989828	+	A	A->G	28,0,4,0	0.12	52-13-1-Brain	Brain_13	32	Brain
22	32285295	+	A	A->G	7,0,6,0	0.46	52-13-1-Brain	Brain_13	13	Brain
10	303952	-	T	A->G	0,107,0,105	0.5	52-13-1-Brain	Brain_13	212	Brain
9	4572682	+	A	A->G	4,0,18,0	0.82	52-13-1-Brain	Brain_13	22	Brain
2	57279571	-	T	A->G	0,4,0,20	0.17	52-13-1-Brain	Brain_13	24	Brain
15	23883705	-	T	A->G	0,8,0,7	0.53	52-13-1-Brain	Brain_13	15	Brain
24	950487	-	T	A->G	0,3,0,2	0.6	52-13-1-Brain	Brain_13	5	Brain
2	12566003	+	A	A->G	2,0,3,0	0.6	52-13-1-Brain	Brain_13	5	Brain
2	47978578	+	A	A->G	0,0,3,0	1.0	52-13-1-Brain	Brain_13	3	Brain
17	4136147	-	T	A->G	0,2,0,358	0.01	52-13-1-Brain	Brain_13	360	Brain
3	16089082	-	T	A->G	0,3,0,1	0.75	52-13-1-Brain	Brain_13	4	Brain
15	15473080	+	A	A->G	7,0,7,0	0.5	52-13-1-Brain	Brain_13	14	Brain
8	52312187	+	A	A->G	11,0,4,0	0.27	52-13-1-Brain	Brain_13	15	Brain
13	27244872	-	T	A->G	0,4,0,4	0.5	52-13-1-Brain	Brain_13	8	Brain
9	51749028	-	T	A->G	0,6,0,33	0.15	52-13-1-Brain	Brain_13	39	Brain
20	44475111	-	T	A->G	0,7,0,2	0.78	52-13-1-Brain	Brain_13	9	Brain
10	5607285	+	A	A->G	0,0,3,0	1.0	52-13-1-Brain	Brain_13	3	Brain
7	69040502	+	A	A->G	2,0,3,0	0.6	52-13-1-Brain	Brain_13	5	Brain
6	58508275	+	A	A->G	0,0,8,0	1.0	52-13-1-Brain	Brain_13	8	Brain
17	9988027	+	A	A->G	39,0,9,0	0.19	52-13-1-Brain	Brain_13	48	Brain
25	31991753	-	T	A->G	0,6,0,4	0.6	52-13-1-Brain	Brain_13	10	Brain
11	41965876	+	A	A->G	5,0,3,0	0.38	52-13-1-Brain	Brain_13	8	Brain
12	15542936	-	T	A->G	0,3,0,1	0.75	52-13-1-Brain	Brain_13	4	Brain
12	5171487	+	A	A->G	53,0,9,0	0.15	52-13-1-Brain	Brain_13	62	Brain
2	31648242	-	T	A->G	0,3,0,0	1.0	52-13-1-Brain	Brain_13	3	Brain
5	15310470	+	A	A->G	5,0,2,0	0.29	52-13-1-Brain	Brain_13	7	Brain
16	13982259	+	A	A->G	14,0,29,0	0.67	52-13-1-Brain	Brain_13	43	Brain
23	239271	-	T	A->G	0,36,0,2	0.95	52-13-1-Brain	Brain_13	38	Brain
7	28838400	+	A	A->G	8,0,11,0	0.58	52-13-1-Brain	Brain_13	19	Brain
5	5545976	-	T	A->G	0,4,0,0	1.0	52-13-1-Brain	Brain_13	4	Brain
24	8722231	-	T	A->G	0,7,0,8	0.47	52-13-1-Brain	Brain_13	15	Brain
1	53594390	+	A	A->G	10,0,5,0	0.33	52-13-1-Brain	Brain_13	15	Brain
21	30545193	+	A	A->G	6,0,3,0	0.33	52-13-1-Brain	Brain_13	9	Brain
5	2421077	+	A	A->G	3,0,3,0	0.5	52-13-1-Brain	Brain_13	6	Brain
13	10545367	-	T	A->G	0,4,0,12	0.25	52-13-1-Brain	Brain_13	16	Brain
17	5436340	-	T	A->G	0,4,0,4	0.5	52-13-1-Brain	Brain_13	8	Brain
1	36008225	+	A	A->G	2,0,2,0	0.5	52-13-1-Brain	Brain_13	4	Brain
21	44551289	-	T	A->G	0,22,0,13	0.63	52-13-1-Brain	Brain_13	35	Brain
21	43398885	+	A	A->G	5,0,2,0	0.29	52-13-1-Brain	Brain_13	7	Brain
8	14945383	+	A	A->G	31,0,4,0	0.11	52-13-1-Brain	Brain_13	35	Brain
14	36010577	-	T	A->G	0,86,0,1381	0.06	52-13-1-Brain	Brain_13	1467	Brain
5	47314451	-	T	A->G	0,11,0,1	0.92	52-13-1-Brain	Brain_13	12	Brain
20	43225461	-	T	A->G	0,6,0,0	1.0	52-13-1-Brain	Brain_13	6	Brain
12	3678330	-	T	A->G	0,7,0,12	0.37	52-13-1-Brain	Brain_13	19	Brain
16	52095796	-	T	A->G	0,9,0,16	0.36	52-13-1-Brain	Brain_13	25	Brain
5	66399768	-	T	A->G	0,4,0,15	0.21	52-13-1-Brain	Brain_13	19	Brain
25	35446198	-	T	A->G	0,4,0,9	0.31	52-13-1-Brain	Brain_13	13	Brain
12	18257343	-	T	A->G	0,4,0,24	0.14	52-13-1-Brain	Brain_13	28	Brain
12	28989988	+	A	A->G	45,0,30,0	0.4	52-13-1-Brain	Brain_13	75	Brain
2	50109172	-	T	A->G	0,4,0,35	0.1	52-13-1-Brain	Brain_13	39	Brain
16	10841563	+	A	A->G	1,0,2,0	0.67	52-13-1-Brain	Brain_13	3	Brain
20	2963376	+	A	A->G	47,0,13,0	0.22	52-13-1-Brain	Brain_13	60	Brain
20	15112535	+	A	A->G	2,0,3,0	0.6	52-13-1-Brain	Brain_13	5	Brain
3	25902893	+	A	A->G	5,0,17,0	0.77	52-13-1-Brain	Brain_13	22	Brain
3	60399062	-	T	A->G	0,2,0,12	0.14	52-13-1-Brain	Brain_13	14	Brain
1	9349349	+	A	A->G	27,0,2,0	0.07	52-13-1-Brain	Brain_13	29	Brain
23	24806032	-	T	A->G	0,2,0,1	0.67	52-13-1-Brain	Brain_13	3	Brain
4	11447995	+	A	A->G	12,0,14,0	0.54	52-13-1-Brain	Brain_13	26	Brain
16	46206686	+	A	A->G	0,0,3,0	1.0	52-13-1-Brain	Brain_13	3	Brain
1	51468261	+	A	A->G	8,0,9,0	0.53	52-13-1-Brain	Brain_13	17	Brain
5	29187106	+	A	A->G	0,0,5,0	1.0	52-13-1-Brain	Brain_13	5	Brain
23	38060425	+	A	A->G	2,0,8,0	0.8	52-13-1-Brain	Brain_13	10	Brain
16	10841666	+	A	A->G	3,0,2,0	0.4	52-13-1-Brain	Brain_13	5	Brain
19	44112881	+	A	A->G	4,0,3,0	0.43	52-13-1-Brain	Brain_13	7	Brain
1	39394426	-	T	A->G	0,2,0,5	0.29	52-13-1-Brain	Brain_13	7	Brain
3	11109796	+	A	A->G	11,0,5,0	0.31	52-13-1-Brain	Brain_13	16	Brain
8	52417957	-	T	A->G	0,3,0,0	1.0	52-13-1-Brain	Brain_13	3	Brain
17	694538	+	A	A->G	2,0,5,0	0.71	52-13-1-Brain	Brain_13	7	Brain
8	53019791	+	A	A->G	52,0,20,0	0.28	52-13-1-Brain	Brain_13	72	Brain
21	45333282	+	A	A->G	11,0,3,0	0.21	52-13-1-Brain	Brain_13	14	Brain
24	7913413	-	T	A->G	0,7,0,32	0.18	52-13-1-Brain	Brain_13	39	Brain
13	50352195	-	T	A->G	0,3,0,2	0.6	52-13-1-Brain	Brain_13	5	Brain
16	5904312	-	T	A->G	0,4,0,0	1.0	52-13-1-Brain	Brain_13	4	Brain
3	20320752	+	A	A->G	0,0,4,0	1.0	52-13-1-Brain	Brain_13	4	Brain
5	65593391	+	A	A->G	12,0,4,0	0.25	52-13-1-Brain	Brain_13	16	Brain
7	69040407	+	A	A->G	2,0,3,0	0.6	52-13-1-Brain	Brain_13	5	Brain
2	55845316	+	A	A->G	8,0,17,0	0.68	52-13-1-Brain	Brain_13	25	Brain
18	720180	+	A	A->G	10,0,7,0	0.41	52-13-1-Brain	Brain_13	17	Brain
7	23686340	-	T	A->G	0,2,0,3	0.4	52-13-1-Brain	Brain_13	5	Brain
19	36126953	-	T	A->G	0,3,0,6	0.33	52-13-1-Brain	Brain_13	9	Brain
5	20283316	-	T	A->G	0,51,0,17	0.75	52-13-1-Brain	Brain_13	68	Brain
6	52077324	-	T	A->G	0,9,0,22	0.29	52-13-1-Brain	Brain_13	31	Brain
20	52737707	+	A	A->G	3,0,3,0	0.5	52-13-1-Brain	Brain_13	6	Brain
5	26152802	+	A	A->G	5,0,3,0	0.38	52-13-1-Brain	Brain_13	8	Brain
19	35461459	-	T	A->G	0,4,0,1	0.8	52-13-1-Brain	Brain_13	5	Brain
5	61269388	-	T	A->G	0,5,0,31	0.14	52-13-1-Brain	Brain_13	36	Brain
12	40558186	-	T	A->G	0,4,0,9	0.31	52-13-1-Brain	Brain_13	13	Brain
22	20927556	-	T	A->G	0,15,0,13	0.54	52-13-1-Brain	Brain_13	28	Brain
22	21768568	-	T	A->G	0,7,0,2	0.78	52-13-1-Brain	Brain_13	9	Brain
24	8722259	-	T	A->G	0,14,0,0	1.0	52-13-1-Brain	Brain_13	14	Brain
7	69166903	-	T	A->G	0,3,0,10	0.23	52-13-1-Brain	Brain_13	13	Brain
16	44723853	-	T	A->G	0,3,0,2	0.6	52-13-1-Brain	Brain_13	5	Brain
5	60891404	+	A	A->G	38,0,8,0	0.17	52-13-1-Brain	Brain_13	46	Brain
3	48413584	+	A	A->G	11,0,2,0	0.15	52-13-1-Brain	Brain_13	13	Brain
21	10729625	+	A	A->G	7,0,9,0	0.56	52-13-1-Brain	Brain_13	16	Brain
21	42978530	-	T	A->G	0,4,0,19	0.17	52-13-1-Brain	Brain_13	23	Brain
24	24036773	-	T	A->G	0,24,0,2	0.92	52-13-1-Brain	Brain_13	26	Brain
3	12138243	+	A	A->G	12,0,4,0	0.25	52-13-1-Brain	Brain_13	16	Brain
22	3366321	-	T	A->G	0,4,0,94	0.04	52-13-1-Brain	Brain_13	98	Brain
22	666633	+	A	A->G	9,0,5,0	0.36	52-13-1-Brain	Brain_13	14	Brain
13	17529848	+	A	A->G	0,0,4,0	1.0	52-13-1-Brain	Brain_13	4	Brain
10	3319053	+	A	A->G	8,0,3,0	0.27	52-13-1-Brain	Brain_13	11	Brain
4	13731167	+	A	A->G	25,0,9,0	0.26	52-13-1-Brain	Brain_13	34	Brain
7	69041130	+	A	A->G	7,0,2,0	0.22	52-13-1-Brain	Brain_13	9	Brain
23	9618067	+	A	A->G	49,0,4,0	0.08	52-13-1-Brain	Brain_13	53	Brain
11	1920196	+	A	A->G	2,0,3,0	0.6	52-13-1-Brain	Brain_13	5	Brain
7	32544176	-	T	A->G	0,27,0,0	1.0	52-13-1-Brain	Brain_13	27	Brain
16	44817423	-	T	A->G	0,18,0,106	0.15	52-13-1-Brain	Brain_13	124	Brain
20	35307403	-	T	A->G	0,12,0,2	0.86	52-13-1-Brain	Brain_13	14	Brain
14	1385102	+	A	A->G	2,0,7,0	0.78	52-13-1-Brain	Brain_13	9	Brain
4	10775027	+	A	A->G	0,0,3,0	1.0	52-13-1-Brain	Brain_13	3	Brain
9	2580796	+	A	A->G	1,0,2,0	0.67	52-13-1-Brain	Brain_13	3	Brain
8	8316820	-	T	A->G	0,4,0,5	0.44	52-13-1-Brain	Brain_13	9	Brain
17	43544723	-	T	A->G	0,5,0,35	0.12	52-13-1-Brain	Brain_13	40	Brain
1	48650448	+	A	A->G	137,0,68,0	0.33	52-13-1-Brain	Brain_13	205	Brain
24	950291	-	T	A->G	0,3,0,12	0.2	52-13-1-Brain	Brain_13	15	Brain
8	50016573	-	T	A->G	0,6,0,8	0.43	52-13-1-Brain	Brain_13	14	Brain
24	33952053	+	A	A->G	7,0,26,0	0.79	52-13-1-Brain	Brain_13	33	Brain
24	42121557	-	T	A->G	0,105,0,41	0.72	52-13-1-Brain	Brain_13	146	Brain
25	31531097	+	A	A->G	2,0,16,0	0.89	52-13-1-Brain	Brain_13	18	Brain
14	8114286	+	A	A->G	1,0,2,0	0.67	52-13-1-Brain	Brain_13	3	Brain
23	3752747	-	T	A->G	0,4,0,4	0.5	52-13-1-Brain	Brain_13	8	Brain
17	23212587	+	A	A->G	12,0,14,0	0.54	52-13-1-Brain	Brain_13	26	Brain
16	2237443	-	T	A->G	0,2,0,2	0.5	52-13-1-Brain	Brain_13	4	Brain
25	7755103	+	A	A->G	0,0,5,0	1.0	52-13-1-Brain	Brain_13	5	Brain
2	37466021	+	A	A->G	79,0,10,0	0.11	52-13-1-Brain	Brain_13	89	Brain
8	22733395	-	T	A->G	0,14,0,91	0.13	52-13-1-Brain	Brain_13	105	Brain
4	2747618	+	A	A->G	39,0,21,0	0.35	52-13-1-Brain	Brain_13	60	Brain
24	38475105	-	T	A->G	1,2,0,14	0.12	52-13-1-Brain	Brain_13	17	Brain
17	50611152	+	A	A->G	14,0,6,0	0.3	52-13-1-Brain	Brain_13	20	Brain
24	42122645	-	T	A->G	0,4,0,49	0.08	52-13-1-Brain	Brain_13	53	Brain
5	65435786	+	A	A->G	1,0,2,0	0.67	52-13-1-Brain	Brain_13	3	Brain
20	54110394	-	T	A->G	0,18,0,29	0.38	52-13-1-Brain	Brain_13	47	Brain
10	16608609	+	A	A->G	0,0,3,0	1.0	52-13-1-Brain	Brain_13	3	Brain
5	1368268	+	A	A->G	150,0,9,0	0.06	52-13-1-Brain	Brain_13	159	Brain
18	47163671	-	T	A->G	0,4,0,0	1.0	52-13-1-Brain	Brain_13	4	Brain
13	3834732	+	A	A->G	0,0,10,0	1.0	52-13-1-Brain	Brain_13	10	Brain
25	5960022	-	T	A->G	0,2,0,5	0.29	52-13-1-Brain	Brain_13	7	Brain
6	53441403	-	T	A->G	0,12,0,0	1.0	52-13-1-Brain	Brain_13	12	Brain
24	37740211	+	A	A->G	2,0,2,0	0.5	52-13-1-Brain	Brain_13	4	Brain
17	3210117	-	T	A->G	0,7,0,19	0.27	52-13-1-Brain	Brain_13	26	Brain
23	851495	-	T	A->G	0,2,0,12	0.14	52-13-1-Brain	Brain_13	14	Brain
14	24005857	+	A	A->G	30,0,19,0	0.39	52-13-1-Brain	Brain_13	49	Brain
3	15081454	-	T	A->G	0,13,0,272	0.05	52-13-1-Brain	Brain_13	285	Brain
2	41714184	-	T	A->G	0,5,0,2	0.71	52-13-1-Brain	Brain_13	7	Brain
13	44079771	-	T	A->G	0,4,0,1	0.8	52-13-1-Brain	Brain_13	5	Brain
5	61099410	+	A	A->G	22,0,5,0	0.19	52-13-1-Brain	Brain_13	27	Brain
20	22279743	+	A	A->G	0,0,3,0	1.0	52-13-1-Brain	Brain_13	3	Brain
4	13731189	+	A	A->G	40,0,3,0	0.07	52-13-1-Brain	Brain_13	43	Brain
10	42911723	+	A	A->G	52,0,4,0	0.07	52-13-1-Brain	Brain_13	56	Brain
16	29474834	-	T	A->G	0,15,0,225	0.06	52-13-1-Brain	Brain_13	240	Brain
6	19816092	-	T	A->G	0,9,0,1	0.9	52-13-1-Brain	Brain_13	10	Brain
11	38598585	+	A	A->G	1,0,3,0	0.75	52-13-1-Brain	Brain_13	4	Brain
5	22111915	-	T	A->G	0,4,0,29	0.12	52-13-1-Brain	Brain_13	33	Brain
15	2509819	+	A	A->G	0,0,6,0	1.0	52-13-1-Brain	Brain_13	6	Brain
13	678135	+	A	A->G	9,0,13,0	0.59	52-13-1-Brain	Brain_13	22	Brain
8	45756685	-	T	A->G	0,6,0,12	0.33	52-13-1-Brain	Brain_13	18	Brain
9	32298017	-	T	A->G	0,8,0,0	1.0	52-13-1-Brain	Brain_13	8	Brain
11	3574265	-	T	A->G	0,2,0,26	0.07	52-13-1-Brain	Brain_13	28	Brain
4	53062231	+	A	A->G	1,0,2,0	0.67	52-13-1-Brain	Brain_13	3	Brain
7	73570514	+	A	A->G	113,0,5,0	0.04	52-13-1-Brain	Brain_13	118	Brain
14	20435915	+	A	A->G	15,0,7,0	0.32	52-13-1-Brain	Brain_13	22	Brain
17	5946038	+	A	A->G	2,0,2,0	0.5	52-13-1-Brain	Brain_13	4	Brain
19	372469	+	A	A->G	2,0,17,0	0.89	52-13-1-Brain	Brain_13	19	Brain
2	38161203	-	T	A->G	0,4,0,0	1.0	52-13-1-Brain	Brain_13	4	Brain
8	52363078	+	A	A->G	4,0,19,0	0.83	52-13-1-Brain	Brain_13	23	Brain
13	24196101	-	T	A->G	0,2,0,1	0.67	52-13-1-Brain	Brain_13	3	Brain
19	22597334	+	A	A->G	45,0,10,0	0.18	52-13-1-Brain	Brain_13	55	Brain
3	16308550	+	A	A->G	4,0,3,0	0.43	52-13-1-Brain	Brain_13	7	Brain
19	41699056	+	A	A->G	7,0,3,0	0.3	52-13-1-Brain	Brain_13	10	Brain
4	23033108	-	T	A->G	0,4,0,1	0.8	52-13-1-Brain	Brain_13	5	Brain
1	2264629	+	A	A->G	0,0,8,0	1.0	52-13-1-Brain	Brain_13	8	Brain
19	9561143	-	T	A->G	0,5,0,13	0.28	52-13-1-Brain	Brain_13	18	Brain
10	42306875	-	T	A->G	0,5,0,1	0.83	52-13-1-Brain	Brain_13	6	Brain
13	3220866	-	T	A->G	0,7,0,6	0.54	52-13-1-Brain	Brain_13	13	Brain
3	9512838	+	A	A->G	5,0,10,0	0.67	52-13-1-Brain	Brain_13	15	Brain
14	47693671	-	T	A->G	0,11,0,23	0.32	52-13-1-Brain	Brain_13	34	Brain
5	4674775	-	T	A->G	0,12,0,0	1.0	52-13-1-Brain	Brain_13	12	Brain
1	52067016	+	A	A->G	60,0,17,0	0.22	52-13-1-Brain	Brain_13	77	Brain
19	29747870	+	A	A->G	52,0,8,0	0.13	52-13-1-Brain	Brain_13	60	Brain
5	36467424	+	A	A->G	9,0,16,0	0.64	52-13-1-Brain	Brain_13	25	Brain
1	17049738	-	T	A->G	0,4,0,0	1.0	52-13-1-Brain	Brain_13	4	Brain
25	34406359	+	A	A->G	1,0,5,0	0.83	52-13-1-Brain	Brain_13	6	Brain
6	22126374	-	T	A->G	0,4,0,0	1.0	52-13-1-Brain	Brain_13	4	Brain
15	41811506	-	T	A->G	0,2,0,3	0.4	52-13-1-Brain	Brain_13	5	Brain
5	1973223	-	T	A->G	0,8,0,12	0.4	52-13-1-Brain	Brain_13	20	Brain
19	44470333	-	T	A->G	0,2,0,153	0.01	52-13-1-Brain	Brain_13	155	Brain
25	36795102	+	A	A->G	0,0,11,0	1.0	52-13-1-Brain	Brain_13	11	Brain
20	4203489	+	A	A->G	1,0,2,0	0.67	52-13-1-Brain	Brain_13	3	Brain
18	5485844	+	A	A->G	0,0,4,0	1.0	52-13-1-Brain	Brain_13	4	Brain
8	50455532	-	T	A->G	0,2,0,93	0.02	52-13-1-Brain	Brain_13	95	Brain
14	35152490	+	A	A->G	6,0,7,0	0.54	52-13-1-Brain	Brain_13	13	Brain
13	3742930	-	T	A->G	0,5,0,0	1.0	52-13-1-Brain	Brain_13	5	Brain
24	33962031	-	T	A->G	0,3,0,1	0.75	52-13-1-Brain	Brain_13	4	Brain
16	48954387	-	T	A->G	0,18,0,0	1.0	52-13-1-Brain	Brain_13	18	Brain
1	33500636	+	A	A->G	37,0,5,0	0.12	52-13-1-Brain	Brain_13	42	Brain
10	4087597	+	A	A->G	0,0,3,0	1.0	52-13-1-Brain	Brain_13	3	Brain
10	39238453	+	A	A->G	4,0,2,0	0.33	52-13-1-Brain	Brain_13	6	Brain
11	2230781	-	T	A->G	0,3,0,6	0.33	52-13-1-Brain	Brain_13	9	Brain
13	29603711	-	T	A->G	0,2,0,4	0.33	52-13-1-Brain	Brain_13	6	Brain
9	13146732	+	A	A->G	50,0,5,0	0.09	52-13-1-Brain	Brain_13	55	Brain
14	4184613	+	A	A->G	13,0,4,0	0.24	52-13-1-Brain	Brain_13	17	Brain
21	27458914	-	T	A->G	0,3,0,0	1.0	52-13-1-Brain	Brain_13	3	Brain
8	9755909	+	A	A->G	10,0,9,0	0.47	52-13-1-Brain	Brain_13	19	Brain
13	38470011	+	A	A->G	1,0,2,0	0.67	52-13-1-Brain	Brain_13	3	Brain
20	38683254	+	A	A->G	0,0,4,0	1.0	52-13-1-Brain	Brain_13	4	Brain
18	40697482	+	A	A->G	1,0,2,0	0.67	52-13-1-Brain	Brain_13	3	Brain
23	9617395	+	A	A->G	3,0,4,0	0.57	52-13-1-Brain	Brain_13	7	Brain
8	37245530	-	T	A->G	0,4,0,68	0.06	52-13-1-Brain	Brain_13	72	Brain
12	1136488	+	A	A->G	41,0,5,0	0.11	52-13-1-Brain	Brain_13	46	Brain
5	6282109	+	A	A->G	0,0,3,0	1.0	52-13-1-Brain	Brain_13	3	Brain
7	69041121	+	A	A->G	0,0,8,0	1.0	52-13-1-Brain	Brain_13	8	Brain
18	26947281	-	T	A->G	0,6,0,0	1.0	52-13-1-Brain	Brain_13	6	Brain
19	35162886	-	T	A->G	0,5,0,9	0.36	52-13-1-Brain	Brain_13	14	Brain
19	44114310	+	A	A->G	25,0,2,0	0.07	52-13-1-Brain	Brain_13	27	Brain
15	12585588	-	T	A->G	0,28,0,184	0.13	52-13-1-Brain	Brain_13	212	Brain
9	47734712	-	T	A->G	0,4,0,10	0.29	52-13-1-Brain	Brain_13	14	Brain
17	47091929	+	A	A->G	23,0,3,0	0.12	52-13-1-Brain	Brain_13	26	Brain
11	2446232	+	A	A->G	23,0,3,0	0.12	52-13-1-Brain	Brain_13	26	Brain
13	13793203	+	A	A->G	4,0,3,0	0.43	52-13-1-Brain	Brain_13	7	Brain
23	3767891	-	T	A->G	0,4,0,9	0.31	52-13-1-Brain	Brain_13	13	Brain
9	55173321	-	T	A->G	0,2,0,15	0.12	52-13-1-Brain	Brain_13	17	Brain
23	234711	+	A	A->G	3,0,4,0	0.57	52-13-1-Brain	Brain_13	7	Brain
7	47761390	-	T	A->G	0,44,0,27	0.62	52-13-1-Brain	Brain_13	71	Brain
16	25586520	+	A	A->G	4,0,12,0	0.75	52-13-1-Brain	Brain_13	16	Brain
19	1369414	-	T	A->G	0,91,0,11	0.89	52-13-1-Brain	Brain_13	102	Brain
8	9010166	-	T	A->G	0,10,0,0	1.0	52-13-1-Brain	Brain_13	10	Brain
1	47437932	+	A	A->G	0,0,4,0	1.0	52-13-1-Brain	Brain_13	4	Brain
9	55171761	-	T	A->G	0,2,0,1	0.67	52-13-1-Brain	Brain_13	3	Brain
17	23212618	+	A	A->G	28,0,5,0	0.15	52-13-1-Brain	Brain_13	33	Brain
14	45871116	-	T	A->G	0,5,0,21	0.19	52-13-1-Brain	Brain_13	26	Brain
4	4152	-	T	A->G	0,15,0,39	0.28	52-13-1-Brain	Brain_13	54	Brain
13	5818791	-	T	A->G	0,3,0,171	0.02	52-13-1-Brain	Brain_13	174	Brain
19	30278031	-	T	A->G	0,2,0,4	0.33	52-13-1-Brain	Brain_13	6	Brain
12	22697610	+	A	A->G	74,0,13,0	0.15	52-13-1-Brain	Brain_13	87	Brain
24	42124987	-	T	A->G	0,13,0,103	0.11	52-13-1-Brain	Brain_13	116	Brain
11	37885619	-	T	A->G	0,3,0,7	0.3	52-13-1-Brain	Brain_13	10	Brain
19	28771612	-	T	A->G	0,6,0,59	0.09	52-13-1-Brain	Brain_13	65	Brain
10	22960460	-	T	A->G	0,4,0,12	0.25	52-13-1-Brain	Brain_13	16	Brain
20	13671594	-	T	A->G	0,29,0,31	0.48	52-13-1-Brain	Brain_13	60	Brain
13	15099503	+	A	A->G	4,0,3,0	0.43	52-13-1-Brain	Brain_13	7	Brain
16	13982133	+	A	A->G	6,0,7,0	0.54	52-13-1-Brain	Brain_13	13	Brain
8	273136	+	A	A->G	6,0,6,0	0.5	52-13-1-Brain	Brain_13	12	Brain
18	49271639	+	A	A->G	1,0,3,0	0.75	52-13-1-Brain	Brain_13	4	Brain
1	54031022	-	T	A->G	0,5,0,33	0.13	52-13-1-Brain	Brain_13	38	Brain
4	14993655	-	T	A->G	0,18,0,33	0.35	52-13-1-Brain	Brain_13	51	Brain
16	10745651	+	A	A->G	13,0,7,0	0.35	52-13-1-Brain	Brain_13	20	Brain
4	7865398	-	T	A->G	0,4,0,1	0.8	52-13-1-Brain	Brain_13	5	Brain
1	46423106	-	T	A->G	0,2,0,1	0.67	52-13-1-Brain	Brain_13	3	Brain
1	54078936	-	T	A->G	0,8,0,17	0.32	52-13-1-Brain	Brain_13	25	Brain
18	46698291	-	T	A->G	0,96,0,114	0.46	52-13-1-Brain	Brain_13	210	Brain
3	24844324	-	T	A->G	0,3,0,6	0.33	52-13-1-Brain	Brain_13	9	Brain
16	20996524	+	A	A->G	35,0,5,0	0.12	52-13-1-Brain	Brain_13	40	Brain
8	7358848	-	T	A->G	0,2,0,13	0.13	52-13-1-Brain	Brain_13	15	Brain
10	37451366	+	A	A->G	1,0,6,0	0.86	52-13-1-Brain	Brain_13	7	Brain
19	5044938	+	A	A->G	25,0,6,0	0.19	52-13-1-Brain	Brain_13	31	Brain
10	42306763	-	T	A->G	0,4,0,4	0.5	52-13-1-Brain	Brain_13	8	Brain
2	1279428	+	A	A->G	16,0,18,0	0.53	52-13-1-Brain	Brain_13	34	Brain
10	32316845	-	T	A->G	0,2,0,7	0.22	52-13-1-Brain	Brain_13	9	Brain
1	1584915	+	A	A->G	17,0,3,0	0.15	52-13-1-Brain	Brain_13	20	Brain
23	25297612	+	A	A->G	39,0,33,0	0.46	52-13-1-Brain	Brain_13	72	Brain
18	40696612	+	A	A->G	1,0,2,0	0.67	52-13-1-Brain	Brain_13	3	Brain
5	35083010	-	T	A->G	0,3,0,5	0.38	52-13-1-Brain	Brain_13	8	Brain
7	47765667	-	T	A->G	0,3,0,1	0.75	52-13-1-Brain	Brain_13	4	Brain
22	2945333	+	A	A->G	2,0,12,0	0.86	52-13-1-Brain	Brain_13	14	Brain
1	2268411	+	A	A->G	41,0,19,0	0.32	52-13-1-Brain	Brain_13	60	Brain
3	30758113	-	T	A->G	0,12,0,87	0.12	52-13-1-Brain	Brain_13	99	Brain
7	69155678	+	A	A->G	12,0,3,0	0.2	52-13-1-Brain	Brain_13	15	Brain
1	46481605	+	A	A->G	50,0,3,0	0.06	52-13-1-Brain	Brain_13	53	Brain
7	58421736	-	T	A->G	0,3,0,0	1.0	52-13-1-Brain	Brain_13	3	Brain
12	47094716	+	A	A->G	0,0,10,0	1.0	52-13-1-Brain	Brain_13	10	Brain
9	17998249	+	A	A->G	161,0,14,0	0.08	52-13-1-Brain	Brain_13	175	Brain
1	43870016	-	T	A->G	0,10,0,44	0.19	52-13-1-Brain	Brain_13	54	Brain
3	27564583	+	A	A->G	45,0,3,0	0.06	52-13-1-Brain	Brain_13	48	Brain
10	1822910	+	A	A->G	0,0,4,0	1.0	52-13-1-Brain	Brain_13	4	Brain
23	14504059	-	T	A->G	0,4,0,0	1.0	52-13-1-Brain	Brain_13	4	Brain
16	51500742	-	T	A->G	0,3,0,4	0.43	52-13-1-Brain	Brain_13	7	Brain
20	6896461	-	T	A->G	0,36,0,20	0.64	52-13-1-Brain	Brain_13	56	Brain
21	32443405	-	T	A->G	0,93,0,441	0.17	52-13-1-Brain	Brain_13	534	Brain
4	7865341	-	T	A->G	0,3,0,1	0.75	52-13-1-Brain	Brain_13	4	Brain
6	55191147	+	A	A->G	0,0,11,0	1.0	52-13-1-Brain	Brain_13	11	Brain
6	52223640	+	A	A->G	63,0,90,0	0.59	52-13-1-Brain	Brain_13	153	Brain
21	1666354	-	T	A->G	0,2,0,1	0.67	52-13-1-Brain	Brain_13	3	Brain
4	3740245	-	T	A->G	0,3,0,0	1.0	52-13-1-Brain	Brain_13	3	Brain
24	21545008	-	T	A->G	0,2,0,16	0.11	52-13-1-Brain	Brain_13	18	Brain
18	20037185	+	A	A->G	15,0,3,0	0.17	52-13-1-Brain	Brain_13	18	Brain
11	14197024	+	A	A->G	5,0,2,0	0.29	52-13-1-Brain	Brain_13	7	Brain
23	4964380	-	T	A->G	0,2,0,1195	0.0	52-13-1-Brain	Brain_13	1197	Brain
9	2403005	+	A	A->G	2,0,3,0	0.6	52-13-1-Brain	Brain_13	5	Brain
17	45695668	+	A	A->G	2,0,4,0	0.67	52-13-1-Brain	Brain_13	6	Brain
14	6196797	-	T	A->G	0,3,0,1	0.75	52-13-1-Brain	Brain_13	4	Brain
24	671182	+	A	A->G	42,0,3,0	0.07	52-13-1-Brain	Brain_13	45	Brain
11	10687767	-	T	A->G	0,9,0,202	0.04	52-13-1-Brain	Brain_13	211	Brain
5	63057606	+	A	A->G	55,0,4,0	0.07	52-13-1-Brain	Brain_13	59	Brain
10	44352209	+	A	A->G	10,0,3,0	0.23	52-13-1-Brain	Brain_13	13	Brain
20	28967947	-	T	A->G	0,80,0,665	0.11	52-13-1-Brain	Brain_13	745	Brain
17	38833447	-	T	A->G	0,3,0,0	1.0	52-13-1-Brain	Brain_13	3	Brain
21	3792856	+	A	A->G	0,0,3,0	1.0	52-13-1-Brain	Brain_13	3	Brain
23	573095	+	A	A->G	5,0,3,0	0.38	52-13-1-Brain	Brain_13	8	Brain
3	14347204	-	T	A->G	0,210,0,32	0.87	52-13-1-Brain	Brain_13	242	Brain
17	21958196	+	A	A->G	1,0,3,0	0.75	52-13-1-Brain	Brain_13	4	Brain
13	31706652	-	T	A->G	0,10,0,0	1.0	52-13-1-Brain	Brain_13	10	Brain
16	52094889	-	T	A->G	0,11,0,4	0.73	52-13-1-Brain	Brain_13	15	Brain
12	45139418	-	T	A->G	0,2,0,1	0.67	52-13-1-Brain	Brain_13	3	Brain
3	58449302	-	T	A->G	0,35,0,12	0.74	52-13-1-Brain	Brain_13	47	Brain
19	20753541	+	A	A->G	0,0,4,0	1.0	52-13-1-Brain	Brain_13	4	Brain
18	41529671	+	A	A->G	4,0,5,0	0.56	52-13-1-Brain	Brain_13	9	Brain
2	55846310	+	A	A->G	2,0,4,0	0.67	52-13-1-Brain	Brain_13	6	Brain
15	43031128	+	A	A->G	29,0,9,0	0.24	52-13-1-Brain	Brain_13	38	Brain
16	41157982	+	A	A->G	50,0,5,0	0.09	52-13-1-Brain	Brain_13	55	Brain
14	49740358	-	T	A->G	0,7,0,12	0.37	52-13-1-Brain	Brain_13	19	Brain
1	36585986	+	A	A->G	6,0,4,0	0.4	52-13-1-Brain	Brain_13	10	Brain
4	7865397	-	T	A->G	0,4,0,1	0.8	52-13-1-Brain	Brain_13	5	Brain
16	53425137	+	A	A->G	40,0,4,0	0.09	52-13-1-Brain	Brain_13	44	Brain
2	45568542	+	A	A->G	24,0,7,0	0.23	52-13-1-Brain	Brain_13	31	Brain
5	47314488	-	T	A->G	0,7,0,6	0.54	52-13-1-Brain	Brain_13	13	Brain
20	35525987	+	A	A->G	15,0,6,0	0.29	52-13-1-Brain	Brain_13	21	Brain
7	30209334	+	A	A->G	0,0,3,0	1.0	52-13-1-Brain	Brain_13	3	Brain
10	44352928	+	A	A->G	10,0,9,0	0.47	52-13-1-Brain	Brain_13	19	Brain
16	38316919	+	A	A->G	3,0,2,0	0.4	52-13-1-Brain	Brain_13	5	Brain
4	75530609	+	A	A->G	6,0,10,0	0.62	52-13-1-Brain	Brain_13	16	Brain
11	427617	-	T	A->G	0,14,0,19	0.42	52-13-1-Brain	Brain_13	33	Brain
16	26150990	-	T	A->G	0,92,0,226	0.29	52-13-1-Brain	Brain_13	318	Brain
11	45089996	+	A	A->G	18,0,6,0	0.25	52-13-1-Brain	Brain_13	24	Brain
18	46840228	-	T	A->G	0,2,0,18	0.1	52-13-1-Brain	Brain_13	20	Brain
5	20283390	-	T	A->G	0,55,0,16	0.77	52-13-1-Brain	Brain_13	71	Brain
21	1745898	-	T	A->G	0,2,0,56	0.03	52-13-1-Brain	Brain_13	58	Brain
9	37670463	-	T	A->G	0,3,0,9	0.25	52-13-1-Brain	Brain_13	12	Brain
11	7972105	-	T	A->G	0,4,0,3	0.57	52-13-1-Brain	Brain_13	7	Brain
20	43225196	-	T	A->G	0,2,0,3	0.4	52-13-1-Brain	Brain_13	5	Brain
5	18431475	+	A	A->G	1,0,8,0	0.89	52-13-1-Brain	Brain_13	9	Brain
7	51195062	-	T	A->G	0,11,0,15	0.42	52-13-1-Brain	Brain_13	26	Brain
16	10630745	-	T	A->G	0,3,0,1	0.75	52-13-1-Brain	Brain_13	4	Brain
12	3750722	-	T	A->G	0,9,0,2	0.82	52-13-1-Brain	Brain_13	11	Brain
9	54781964	+	A	A->G	23,0,2,0	0.08	52-13-1-Brain	Brain_13	25	Brain
12	48431814	-	T	A->G	0,7,0,32	0.18	52-13-1-Brain	Brain_13	39	Brain
23	36055945	+	A	A->G	4,0,3,0	0.43	52-13-1-Brain	Brain_13	7	Brain
4	982933	-	T	A->G	0,10,0,4	0.71	52-13-1-Brain	Brain_13	14	Brain
16	10929499	+	A	A->G	484,0,38,0	0.07	52-13-1-Brain	Brain_13	522	Brain
13	46529529	+	A	A->G	1,0,2,0	0.67	52-13-1-Brain	Brain_13	3	Brain
16	11455059	+	A	A->G	5,0,7,0	0.58	52-13-1-Brain	Brain_13	12	Brain
19	4530128	+	A	A->G	3,0,2,0	0.4	52-13-1-Brain	Brain_13	5	Brain
11	37577241	-	T	A->G	0,2,0,2	0.5	52-13-1-Brain	Brain_13	4	Brain
25	2099850	+	A	A->G	36,0,23,0	0.39	52-13-1-Brain	Brain_13	59	Brain
4	4195267	-	T	A->G	0,4,0,0	1.0	52-13-1-Brain	Brain_13	4	Brain
17	43045566	+	A	A->G	95,0,26,0	0.21	52-13-1-Brain	Brain_13	121	Brain
19	43274159	+	A	A->G	20,0,12,0	0.38	52-13-1-Brain	Brain_13	32	Brain
5	21509023	-	T	A->G	0,15,0,34	0.31	52-13-1-Brain	Brain_13	49	Brain
17	1450553	+	A	A->G	99,0,6,0	0.06	52-13-1-Brain	Brain_13	105	Brain
3	29260292	+	A	A->G	2,0,2,0	0.5	52-13-1-Brain	Brain_13	4	Brain
25	35258512	+	A	A->G	42,0,6,0	0.12	52-13-1-Brain	Brain_13	48	Brain
20	21915487	-	T	A->G	0,4,0,15	0.21	52-13-1-Brain	Brain_13	19	Brain
22	552469	-	T	A->G	0,2,0,42	0.05	52-13-1-Brain	Brain_13	44	Brain
8	15271830	-	T	A->G	0,2,0,7	0.22	52-13-1-Brain	Brain_13	9	Brain
2	49207166	-	T	A->G	0,4,0,49	0.08	52-13-1-Brain	Brain_13	53	Brain
17	49427642	+	A	A->G	1,0,3,0	0.75	52-13-1-Brain	Brain_13	4	Brain
18	7519636	-	T	A->G	0,3,0,12	0.2	52-13-1-Brain	Brain_13	15	Brain
21	44550884	-	T	A->G	0,5,0,126	0.04	52-13-1-Brain	Brain_13	131	Brain
13	22744105	-	T	A->G	0,2,0,3	0.4	52-13-1-Brain	Brain_13	5	Brain
2	2787458	-	T	A->G	0,69,0,156	0.31	52-13-1-Brain	Brain_13	225	Brain
20	35112527	-	T	A->G	0,8,0,0	1.0	52-13-1-Brain	Brain_13	8	Brain
3	25901529	+	A	A->G	2,0,4,0	0.67	52-13-1-Brain	Brain_13	6	Brain
5	68120959	-	T	A->G	0,79,0,27	0.75	52-13-1-Brain	Brain_13	106	Brain
17	43045426	+	A	A->G	79,0,22,0	0.22	52-13-1-Brain	Brain_13	101	Brain
19	7599829	-	T	A->G	0,2,0,2	0.5	52-13-1-Brain	Brain_13	4	Brain
7	15360671	+	A	A->G	42,0,12,0	0.22	52-13-1-Brain	Brain_13	54	Brain
10	303808	-	T	A->G	0,69,0,33	0.68	52-13-1-Brain	Brain_13	102	Brain
8	53836644	+	A	A->G	1,0,2,0	0.67	52-13-1-Brain	Brain_13	3	Brain
5	30430933	-	T	A->G	0,34,0,14	0.71	52-13-1-Brain	Brain_13	48	Brain
14	4182895	+	A	A->G	5,0,2,0	0.29	52-13-1-Brain	Brain_13	7	Brain
11	14016003	-	T	A->G	0,9,0,54	0.14	52-13-1-Brain	Brain_13	63	Brain
13	47445051	+	A	A->G	16,0,3,0	0.16	52-13-1-Brain	Brain_13	19	Brain
8	52311040	+	A	A->G	4,0,3,0	0.43	52-13-1-Brain	Brain_13	7	Brain
21	4807090	-	T	A->G	0,3,0,0	1.0	52-13-1-Brain	Brain_13	3	Brain
18	44850869	-	T	A->G	0,3,0,0	1.0	52-13-1-Brain	Brain_13	3	Brain
17	5947756	+	A	A->G	8,0,9,0	0.53	52-13-1-Brain	Brain_13	17	Brain
10	4915188	+	A	A->G	6,0,14,0	0.7	52-13-1-Brain	Brain_13	20	Brain
11	42460294	+	A	A->G	0,0,3,0	1.0	52-13-1-Brain	Brain_13	3	Brain
10	19440571	+	A	A->G	48,0,12,0	0.2	52-13-1-Brain	Brain_13	60	Brain
20	5923474	+	A	A->G	16,0,18,0	0.53	52-13-1-Brain	Brain_13	34	Brain
3	17188986	+	A	A->G	22,0,4,0	0.15	52-13-1-Brain	Brain_13	26	Brain
17	50611042	+	A	A->G	0,0,10,0	1.0	52-13-1-Brain	Brain_13	10	Brain
1	50814902	-	T	A->G	0,3,0,1	0.75	52-13-1-Brain	Brain_13	4	Brain
21	43466070	-	T	A->G	0,5,0,0	1.0	52-13-1-Brain	Brain_13	5	Brain
23	4896069	-	T	A->G	0,11,0,593	0.02	52-13-1-Brain	Brain_13	604	Brain
4	4237	-	T	A->G	0,5,0,31	0.14	52-13-1-Brain	Brain_13	36	Brain
6	10010930	-	T	A->G	0,3,0,14	0.18	52-13-1-Brain	Brain_13	17	Brain
18	35515315	-	T	A->G	0,9,0,15	0.38	52-13-1-Brain	Brain_13	24	Brain
11	45091735	-	T	A->G	0,4,0,10	0.29	52-13-1-Brain	Brain_13	14	Brain
24	37906224	+	A	A->G	0,0,9,0	1.0	52-13-1-Brain	Brain_13	9	Brain
10	42261395	-	T	A->G	0,7,0,5	0.58	52-13-1-Brain	Brain_13	12	Brain
5	63058677	+	A	A->G	62,0,76,0	0.55	52-13-1-Brain	Brain_13	138	Brain
21	43465138	-	T	A->G	0,3,0,0	1.0	52-13-1-Brain	Brain_13	3	Brain
11	26956406	+	A	A->G	8,0,4,0	0.33	52-13-1-Brain	Brain_13	12	Brain
11	44870155	-	T	A->G	0,32,0,87	0.27	52-13-1-Brain	Brain_13	119	Brain
1	54298759	-	T	A->G	0,5,0,4	0.56	52-13-1-Brain	Brain_13	9	Brain
11	41965919	+	A	A->G	4,0,2,0	0.33	52-13-1-Brain	Brain_13	6	Brain
7	48447962	-	T	A->G	0,4,0,0	1.0	52-13-1-Brain	Brain_13	4	Brain
17	23934341	+	A	A->G	0,0,3,0	1.0	52-13-1-Brain	Brain_13	3	Brain
10	19560817	+	A	A->G	1,0,3,0	0.75	52-13-1-Brain	Brain_13	4	Brain
7	20390468	+	A	A->G	6,0,2,0	0.25	52-13-1-Brain	Brain_13	8	Brain
19	278856	+	A	A->G	3,0,5,0	0.62	52-13-1-Brain	Brain_13	8	Brain
23	10827491	-	T	A->G	0,4,0,6	0.4	52-13-1-Brain	Brain_13	10	Brain
19	43004548	-	T	A->G	0,4,0,0	1.0	52-13-1-Brain	Brain_13	4	Brain
8	51446938	-	T	A->G	0,3,0,2	0.6	52-13-1-Brain	Brain_13	5	Brain
10	3514085	+	A	A->G	37,0,35,0	0.49	52-13-1-Brain	Brain_13	72	Brain
3	1604643	-	T	A->G	0,19,0,11	0.63	52-13-1-Brain	Brain_13	30	Brain
22	3366384	-	T	A->G	0,16,0,54	0.23	52-13-1-Brain	Brain_13	70	Brain
23	39111166	-	T	A->G	0,2,0,3	0.4	52-13-1-Brain	Brain_13	5	Brain
5	14856935	+	A	A->G	52,0,29,0	0.36	52-13-1-Brain	Brain_13	81	Brain
7	73395763	+	A	A->G	8,0,3,0	0.27	52-13-1-Brain	Brain_13	11	Brain
15	14296511	-	T	A->G	0,5,0,0	1.0	52-13-1-Brain	Brain_13	5	Brain
20	31020761	-	T	A->G	0,2,0,4	0.33	52-13-1-Brain	Brain_13	6	Brain
1	54445121	-	T	A->G	0,15,0,16	0.48	52-13-1-Brain	Brain_13	31	Brain
24	949885	-	T	A->G	0,13,0,7	0.65	52-13-1-Brain	Brain_13	20	Brain
1	16831050	+	A	A->G	165,0,12,0	0.07	52-13-1-Brain	Brain_13	177	Brain
5	14856632	+	A	A->G	134,0,11,0	0.08	52-13-1-Brain	Brain_13	145	Brain
7	23270584	+	A	A->G	24,0,45,0	0.65	52-13-1-Brain	Brain_13	69	Brain
7	69040477	+	A	A->G	2,0,3,0	0.6	52-13-1-Brain	Brain_13	5	Brain
16	2238425	+	A	A->G	14,0,3,0	0.18	52-13-1-Brain	Brain_13	17	Brain
25	31419731	-	T	A->G	0,27,0,206	0.12	52-13-1-Brain	Brain_13	233	Brain
18	10705450	+	A	A->G	4,0,7,0	0.64	52-13-1-Brain	Brain_13	11	Brain
7	73737622	+	A	A->G	1,0,2,0	0.67	52-13-1-Brain	Brain_13	3	Brain
19	19606407	+	A	A->G	5,0,3,0	0.38	52-13-1-Brain	Brain_13	8	Brain
21	13283137	+	A	A->G	134,0,9,0	0.06	52-13-1-Brain	Brain_13	143	Brain
8	32019954	-	T	A->G	0,18,0,4	0.82	52-13-1-Brain	Brain_13	22	Brain
18	15916366	+	A	A->G	5,0,25,0	0.83	52-13-1-Brain	Brain_13	30	Brain
15	16611973	+	A	A->G	49,0,3,0	0.06	52-13-1-Brain	Brain_13	52	Brain
20	42387160	+	A	A->G	15,0,5,0	0.25	52-13-1-Brain	Brain_13	20	Brain
5	60890641	+	A	A->G	26,0,6,0	0.19	52-13-1-Brain	Brain_13	32	Brain
5	65618090	+	A	A->G	0,0,3,0	1.0	52-13-1-Brain	Brain_13	3	Brain
17	9987480	+	A	A->G	0,0,8,0	1.0	52-13-1-Brain	Brain_13	8	Brain
20	1274167	-	T	A->G	0,4,0,8	0.33	52-13-1-Brain	Brain_13	12	Brain
5	13202894	-	T	A->G	0,4,0,6	0.4	52-13-1-Brain	Brain_13	10	Brain
9	55121743	-	T	A->G	0,5,0,11	0.31	52-13-1-Brain	Brain_13	16	Brain
5	12835884	+	A	A->G	5,0,7,0	0.58	52-13-1-Brain	Brain_13	12	Brain
11	38597373	+	A	A->G	4,0,2,0	0.33	52-13-1-Brain	Brain_13	6	Brain
13	994264	+	A	A->G	3440,0,3,0	0.0	52-13-1-Brain	Brain_13	3443	Brain
9	41126933	-	T	A->G	0,5,0,4	0.56	52-13-1-Brain	Brain_13	9	Brain
13	3834569	+	A	A->G	8,0,54,0	0.87	52-13-1-Brain	Brain_13	62	Brain
2	6354357	-	T	A->G	0,3,0,46	0.06	52-13-1-Brain	Brain_13	49	Brain
23	21514176	+	A	A->G	0,0,3,0	1.0	52-13-1-Brain	Brain_13	3	Brain
15	29960675	-	T	A->G	0,2,0,10	0.17	52-13-1-Brain	Brain_13	12	Brain
21	38539567	-	T	A->G	0,3,0,56	0.05	52-13-1-Brain	Brain_13	59	Brain
19	13495137	+	A	A->G	2,0,3,0	0.6	52-13-1-Brain	Brain_13	5	Brain
11	30781788	+	A	A->G	15,0,7,0	0.32	52-13-1-Brain	Brain_13	22	Brain
16	38316824	+	A	A->G	8,0,2,0	0.2	52-13-1-Brain	Brain_13	10	Brain
19	43273071	+	A	A->G	42,0,19,0	0.31	52-13-1-Brain	Brain_13	61	Brain
7	12132424	-	T	A->G	0,16,0,22	0.42	52-13-1-Brain	Brain_13	38	Brain
9	54780973	+	A	A->G	9,0,8,0	0.47	52-13-1-Brain	Brain_13	17	Brain
20	27918607	-	T	A->G	0,9,0,8	0.53	52-13-1-Brain	Brain_13	17	Brain
23	852423	-	T	A->G	0,4,0,3	0.57	52-13-1-Brain	Brain_13	7	Brain
2	58258233	-	T	A->G	0,12,0,49	0.2	52-13-1-Brain	Brain_13	61	Brain
20	16570783	-	T	A->G	0,34,0,46	0.42	52-13-1-Brain	Brain_13	80	Brain
2	32826834	-	T	A->G	0,4,0,47	0.08	52-13-1-Brain	Brain_13	51	Brain
14	565959	+	A	A->G	17,0,8,0	0.32	52-13-1-Brain	Brain_13	25	Brain
13	39214616	-	T	A->G	0,19,0,25	0.43	52-13-1-Brain	Brain_13	44	Brain
18	14794648	-	T	A->G	0,6,0,23	0.21	52-13-1-Brain	Brain_13	29	Brain
3	14347116	-	T	A->G	0,134,0,71	0.65	52-13-1-Brain	Brain_13	205	Brain
19	42254206	-	T	A->G	0,28,0,117	0.19	52-13-1-Brain	Brain_13	145	Brain
21	4838275	-	T	A->G	0,2,0,6	0.25	52-13-1-Brain	Brain_13	8	Brain
18	720806	+	A	A->G	54,0,6,0	0.1	52-13-1-Brain	Brain_13	60	Brain
15	28607949	+	A	A->G	1,0,7,0	0.88	52-13-1-Brain	Brain_13	8	Brain
21	43579153	+	A	A->G	33,0,8,0	0.2	52-13-1-Brain	Brain_13	41	Brain
5	41761704	+	A	A->G	1,0,9,0	0.9	52-13-1-Brain	Brain_13	10	Brain
1	51851868	+	A	A->G	0,0,4,0	1.0	52-13-1-Brain	Brain_13	4	Brain
21	22234949	-	T	A->G	0,3,0,0	1.0	52-13-1-Brain	Brain_13	3	Brain
18	5485833	+	A	A->G	0,0,6,0	1.0	52-13-1-Brain	Brain_13	6	Brain
23	41414940	-	T	A->G	0,5,0,0	1.0	52-13-1-Brain	Brain_13	5	Brain
5	14856314	+	A	A->G	20,0,4,0	0.17	52-13-1-Brain	Brain_13	24	Brain
6	2493908	+	A	A->G	2,0,2,0	0.5	52-13-1-Brain	Brain_13	4	Brain
8	21640881	+	A	A->G	0,0,4,0	1.0	52-13-1-Brain	Brain_13	4	Brain
10	2809717	+	A	A->G	18,0,2,0	0.1	52-13-1-Brain	Brain_13	20	Brain
3	49365843	+	A	A->G	6,0,4,0	0.4	52-13-1-Brain	Brain_13	10	Brain
17	25275454	+	A	A->G	20,0,5,0	0.2	52-13-1-Brain	Brain_13	25	Brain
19	7038092	+	A	A->G	23,0,5,0	0.18	52-13-1-Brain	Brain_13	28	Brain
8	7593013	-	T	A->G	0,8,0,7	0.53	52-13-1-Brain	Brain_13	15	Brain
2	20786031	+	A	A->G	107,0,11,0	0.09	52-13-1-Brain	Brain_13	118	Brain
5	18431487	+	A	A->G	1,0,16,0	0.94	52-13-1-Brain	Brain_13	17	Brain
19	42255627	-	T	A->G	0,4,0,2	0.67	52-13-1-Brain	Brain_13	6	Brain
5	15310536	+	A	A->G	1,0,2,0	0.67	52-13-1-Brain	Brain_13	3	Brain
1	54493224	-	T	A->G	0,3,0,16	0.16	52-13-1-Brain	Brain_13	19	Brain
10	6372315	+	A	A->G	4,0,24,0	0.86	52-13-1-Brain	Brain_13	28	Brain
18	17467628	+	A	A->G	14,0,5,0	0.26	52-13-1-Brain	Brain_13	19	Brain
17	4152318	-	T	A->G	0,3,0,0	1.0	52-13-1-Brain	Brain_13	3	Brain
10	29834830	+	A	A->G	0,0,4,0	1.0	52-13-1-Brain	Brain_13	4	Brain
10	25300350	+	A	A->G	98,0,8,0	0.08	52-13-1-Brain	Brain_13	106	Brain
9	17998344	+	A	A->G	275,0,36,0	0.12	52-13-1-Brain	Brain_13	311	Brain
24	30376848	+	A	A->G	1,0,3,0	0.75	52-13-1-Brain	Brain_13	4	Brain
8	31243867	+	A	A->G	24,0,23,0	0.49	52-13-1-Brain	Brain_13	47	Brain
7	3796001	-	T	A->G	0,3,0,51	0.06	52-13-1-Brain	Brain_13	54	Brain
13	994340	+	A	A->G	3403,2,3,0	0.0	52-13-1-Brain	Brain_13	3408	Brain
20	29714072	+	A	A->G	7,0,3,0	0.3	52-13-1-Brain	Brain_13	10	Brain
11	44601184	+	A	A->G	81,0,6,0	0.07	52-13-1-Brain	Brain_13	87	Brain
13	3220890	-	T	A->G	0,9,0,5	0.64	52-13-1-Brain	Brain_13	14	Brain
21	43899904	-	T	A->G	0,13,0,47	0.22	52-13-1-Brain	Brain_13	60	Brain
23	33716842	-	T	A->G	0,3,0,1	0.75	52-13-1-Brain	Brain_13	4	Brain
9	55118736	+	A	A->G	20,0,9,0	0.31	52-13-1-Brain	Brain_13	29	Brain
5	11337132	+	A	A->G	0,0,11,0	1.0	52-13-1-Brain	Brain_13	11	Brain
6	42023199	-	T	A->G	0,4,0,5	0.44	52-13-1-Brain	Brain_13	9	Brain
11	10687606	-	T	A->G	0,2,0,42	0.05	52-13-1-Brain	Brain_13	44	Brain
14	15357622	-	T	A->G	0,3,0,22	0.12	52-13-1-Brain	Brain_13	25	Brain
7	32473902	+	A	A->G	54,0,15,0	0.22	52-13-1-Brain	Brain_13	69	Brain
17	43544667	-	T	A->G	0,12,0,26	0.32	52-13-1-Brain	Brain_13	38	Brain
23	14182234	-	T	A->G	0,7,0,20	0.26	52-13-1-Brain	Brain_13	27	Brain
21	44551219	-	T	A->G	0,4,0,19	0.17	52-13-1-Brain	Brain_13	23	Brain
16	43387228	-	T	A->G	0,3,0,5	0.38	52-13-1-Brain	Brain_13	8	Brain
22	2945367	+	A	A->G	6,0,14,0	0.7	52-13-1-Brain	Brain_13	20	Brain
21	2208930	-	T	A->G	0,3,0,1	0.75	52-13-1-Brain	Brain_13	4	Brain
15	1299937	-	T	A->G	0,6,0,6	0.5	52-13-1-Brain	Brain_13	12	Brain
13	45864559	+	A	A->G	1,0,18,0	0.95	52-13-1-Brain	Brain_13	19	Brain
24	42123240	-	T	A->G	0,9,0,80	0.1	52-13-1-Brain	Brain_13	89	Brain
10	1822475	+	A	A->G	0,0,3,0	1.0	52-13-1-Brain	Brain_13	3	Brain
7	68922697	-	T	A->G	0,3,0,2	0.6	52-13-1-Brain	Brain_13	5	Brain
18	50542033	-	T	A->G	0,6,0,11	0.35	52-13-1-Brain	Brain_13	17	Brain
11	10687560	-	T	A->G	0,28,0,3	0.9	52-13-1-Brain	Brain_13	31	Brain
12	38385798	+	A	A->G	2,0,4,0	0.67	52-13-1-Brain	Brain_13	6	Brain
24	5982058	+	A	A->G	11,0,9,0	0.45	52-13-1-Brain	Brain_13	20	Brain
14	2414814	-	T	A->G	0,26,0,26	0.5	52-13-1-Brain	Brain_13	52	Brain
2	57462926	+	A	A->G	0,0,4,0	1.0	52-13-1-Brain	Brain_13	4	Brain
3	3950260	+	A	A->G	9,0,2,0	0.18	52-13-1-Brain	Brain_13	11	Brain
7	73186259	+	A	A->G	26,0,4,0	0.13	52-13-1-Brain	Brain_13	30	Brain
5	32729263	+	A	A->G	139,0,14,0	0.09	52-13-1-Brain	Brain_13	153	Brain
12	34774579	-	T	A->G	0,8,0,9	0.47	52-13-1-Brain	Brain_13	17	Brain
7	626135	+	A	A->G	41,0,5,0	0.11	52-13-1-Brain	Brain_13	46	Brain
23	40633422	-	T	A->G	0,12,0,25	0.32	52-13-1-Brain	Brain_13	37	Brain
13	6129969	-	T	A->G	0,5,0,3	0.62	52-13-1-Brain	Brain_13	8	Brain
25	5929280	+	A	A->G	5,0,3,0	0.38	52-13-1-Brain	Brain_13	8	Brain
4	2736811	+	A	A->G	2,0,3,0	0.6	52-13-1-Brain	Brain_13	5	Brain
5	55027537	+	A	A->G	6,0,5,0	0.45	52-13-1-Brain	Brain_13	11	Brain
5	1537959	-	T	A->G	0,3,0,1	0.75	52-13-1-Brain	Brain_13	4	Brain
6	49739541	+	A	A->G	7,0,5,0	0.42	52-13-1-Brain	Brain_13	12	Brain
18	12489665	-	T	A->G	0,6,0,8	0.43	52-13-1-Brain	Brain_13	14	Brain
8	7593460	-	T	A->G	0,10,0,0	1.0	52-13-1-Brain	Brain_13	10	Brain
9	55118127	+	A	A->G	1,0,4,0	0.8	52-13-1-Brain	Brain_13	5	Brain
10	283946	-	T	A->G	0,3,0,1	0.75	52-13-1-Brain	Brain_13	4	Brain
25	7569852	-	T	A->G	0,8,0,24	0.25	52-13-1-Brain	Brain_13	32	Brain
5	3279548	-	T	A->G	0,3,0,22	0.12	52-13-1-Brain	Brain_13	25	Brain
16	14339951	+	A	A->G	36,0,2,0	0.05	52-13-1-Brain	Brain_13	38	Brain
12	15542965	-	T	A->G	0,4,0,1	0.8	52-13-1-Brain	Brain_13	5	Brain
7	38907035	-	T	A->G	0,5,0,11	0.31	52-13-1-Brain	Brain_13	16	Brain
15	37557847	-	T	A->G	0,2,0,9	0.18	52-13-1-Brain	Brain_13	11	Brain
22	553500	-	T	A->G	0,2,0,49	0.04	52-13-1-Brain	Brain_13	51	Brain
23	32037736	-	T	A->G	0,2,0,1	0.67	52-13-1-Brain	Brain_13	3	Brain
8	7592853	-	T	A->G	0,15,0,0	1.0	52-13-1-Brain	Brain_13	15	Brain
7	31876186	+	A	A->G	1,0,3,0	0.75	52-13-1-Brain	Brain_13	4	Brain
17	1449824	+	A	A->G	17,0,4,0	0.19	52-13-1-Brain	Brain_13	21	Brain
24	31158798	-	T	A->G	0,8,0,90	0.08	52-13-1-Brain	Brain_13	98	Brain
3	11109871	-	T	A->G	0,2,0,2	0.5	52-13-1-Brain	Brain_13	4	Brain
11	11707101	-	T	A->G	0,2,0,1	0.67	52-13-1-Brain	Brain_13	3	Brain
4	2748064	+	A	A->G	31,0,4,0	0.11	52-13-1-Brain	Brain_13	35	Brain
23	45914398	+	A	A->G	34,0,2,0	0.06	52-13-1-Brain	Brain_13	36	Brain
5	24251785	-	T	A->G	0,6,0,0	1.0	52-13-1-Brain	Brain_13	6	Brain
3	12140099	+	A	A->G	21,0,4,0	0.16	52-13-1-Brain	Brain_13	25	Brain
9	54782606	+	A	A->G	16,0,4,0	0.2	52-13-1-Brain	Brain_13	20	Brain
18	46169726	+	A	A->G	3,0,3,0	0.5	52-13-1-Brain	Brain_13	6	Brain
23	830340	-	T	A->G	0,2,0,1	0.67	52-13-1-Brain	Brain_13	3	Brain
25	2167959	+	A	A->G	0,0,12,0	1.0	52-13-1-Brain	Brain_13	12	Brain
20	46856834	+	A	A->G	8,0,4,0	0.33	52-13-1-Brain	Brain_13	12	Brain
22	15883484	-	T	A->G	0,2,0,2	0.5	52-13-1-Brain	Brain_13	4	Brain
8	51445597	-	T	A->G	0,2,0,5	0.29	52-13-1-Brain	Brain_13	7	Brain
7	70122188	-	T	A->G	0,3,0,12	0.2	52-13-1-Brain	Brain_13	15	Brain
8	37209994	-	T	A->G	0,4,0,19	0.17	52-13-1-Brain	Brain_13	23	Brain
23	31003242	-	T	A->G	0,4,0,61	0.06	52-13-1-Brain	Brain_13	65	Brain
16	37206907	-	T	A->G	0,2,0,8	0.2	52-13-1-Brain	Brain_13	10	Brain
10	4915230	+	A	A->G	1,0,16,0	0.94	52-13-1-Brain	Brain_13	17	Brain
2	31731561	-	T	A->G	0,7,0,0	1.0	52-13-1-Brain	Brain_13	7	Brain
10	25299148	+	A	A->G	27,0,12,0	0.31	52-13-1-Brain	Brain_13	39	Brain
20	35525787	+	A	A->G	94,0,144,0	0.61	52-13-1-Brain	Brain_13	238	Brain
25	19112519	-	T	A->G	0,3,0,8	0.27	52-13-1-Brain	Brain_13	11	Brain
21	42978560	-	T	A->G	0,13,0,21	0.38	52-13-1-Brain	Brain_13	34	Brain
1	51517889	+	A	A->G	37,0,3,0	0.07	52-13-1-Brain	Brain_13	40	Brain
23	21514906	+	A	A->G	0,0,7,0	1.0	52-13-1-Brain	Brain_13	7	Brain
23	21706668	+	A	A->G	39,0,8,0	0.17	52-13-1-Brain	Brain_13	47	Brain
19	25573432	-	T	A->G	0,23,0,81	0.22	52-13-1-Brain	Brain_13	104	Brain
17	50714392	+	A	A->G	8,0,5,0	0.38	52-13-1-Brain	Brain_13	13	Brain
11	39713955	+	A	A->G	23,0,64,0	0.74	52-13-1-Brain	Brain_13	87	Brain
8	52361120	+	A	A->G	9,0,7,0	0.44	52-13-1-Brain	Brain_13	16	Brain
5	1787686	+	A	A->G	9,0,8,0	0.47	52-13-1-Brain	Brain_13	17	Brain
7	51196477	-	T	A->G	0,8,0,57	0.12	52-13-1-Brain	Brain_13	65	Brain
7	28838815	-	T	A->G	0,11,0,1	0.92	52-13-1-Brain	Brain_13	12	Brain
9	25355734	+	A	A->G	4,0,18,0	0.82	52-13-1-Brain	Brain_13	22	Brain
21	37723200	+	A	A->G	50,0,4,0	0.07	52-13-1-Brain	Brain_13	54	Brain
23	239214	-	T	A->G	0,15,0,2	0.88	52-13-1-Brain	Brain_13	17	Brain
1	51516627	+	A	A->G	14,0,6,0	0.3	52-13-1-Brain	Brain_13	20	Brain
23	9617193	+	A	A->G	11,0,8,0	0.42	52-13-1-Brain	Brain_13	19	Brain
24	23613560	-	T	A->G	0,9,0,138	0.06	52-13-1-Brain	Brain_13	147	Brain
5	6283334	+	A	A->G	7,0,4,0	0.36	52-13-1-Brain	Brain_13	11	Brain
24	8723151	-	T	A->G	0,4,0,1	0.8	52-13-1-Brain	Brain_13	5	Brain
3	33433235	-	T	A->G	0,5,0,9	0.36	52-13-1-Brain	Brain_13	14	Brain
16	53564313	+	A	A->G	4,0,2,0	0.33	52-13-1-Brain	Brain_13	6	Brain
9	51749145	-	T	A->G	0,2,0,131	0.02	52-13-1-Brain	Brain_13	133	Brain
2	2787021	-	T	A->G	0,5,0,346	0.01	52-13-1-Brain	Brain_13	351	Brain
2	24953906	+	A	A->G	2,0,3,0	0.6	52-13-1-Brain	Brain_13	5	Brain
11	14015994	-	T	A->G	0,3,0,61	0.05	52-13-1-Brain	Brain_13	64	Brain
10	17967072	+	A	A->G	2,0,6,0	0.75	52-13-1-Brain	Brain_13	8	Brain
14	31303479	+	A	A->G	2,0,3,0	0.6	52-13-1-Brain	Brain_13	5	Brain
8	1979785	+	A	A->G	10,0,4,0	0.29	52-13-1-Brain	Brain_13	14	Brain
19	41699041	+	A	A->G	6,0,6,0	0.5	52-13-1-Brain	Brain_13	12	Brain
17	588415	-	T	A->G	0,2,0,18	0.1	52-13-1-Brain	Brain_13	20	Brain
20	53100182	-	T	A->G	0,3,0,8	0.27	52-13-1-Brain	Brain_13	11	Brain
17	1449742	+	A	A->G	20,0,2,0	0.09	52-13-1-Brain	Brain_13	22	Brain
11	2620777	+	A	A->G	10,0,9,0	0.47	52-13-1-Brain	Brain_13	19	Brain
6	17955825	+	A	A->G	33,0,8,0	0.2	52-13-1-Brain	Brain_13	41	Brain
24	36681262	+	A	A->G	5,0,2,0	0.29	52-13-1-Brain	Brain_13	7	Brain
13	2375278	+	A	A->G	169,0,11,0	0.06	52-13-1-Brain	Brain_13	180	Brain
3	35506560	+	A	A->G	7,0,5,0	0.42	52-13-1-Brain	Brain_13	12	Brain
2	42753512	+	A	A->G	2,0,12,0	0.86	52-13-1-Brain	Brain_13	14	Brain
16	29646122	+	A	A->G	48,0,2,0	0.04	52-13-1-Brain	Brain_13	50	Brain
11	34279193	+	A	A->G	28,0,10,0	0.26	52-13-1-Brain	Brain_13	38	Brain
8	7593236	-	T	A->G	0,2,0,4	0.33	52-13-1-Brain	Brain_13	6	Brain
25	31992807	-	T	A->G	0,3,0,5	0.38	52-13-1-Brain	Brain_13	8	Brain
12	48433740	-	T	A->G	0,9,0,8	0.53	52-13-1-Brain	Brain_13	17	Brain
13	42225240	+	A	A->G	1,0,7,0	0.88	52-13-1-Brain	Brain_13	8	Brain
5	63644180	+	A	A->G	2,0,3,0	0.6	52-13-1-Brain	Brain_13	5	Brain
4	10775079	+	A	A->G	0,0,3,0	1.0	52-13-1-Brain	Brain_13	3	Brain
5	18970414	+	A	A->G	1,0,3,0	0.75	52-13-1-Brain	Brain_13	4	Brain
6	59767516	+	A	A->G	120,0,10,0	0.08	52-13-1-Brain	Brain_13	130	Brain
19	12442888	+	A	A->G	1,0,6,0	0.86	52-13-1-Brain	Brain_13	7	Brain
5	37469670	-	T	A->G	0,9,0,2	0.82	52-13-1-Brain	Brain_13	11	Brain
10	6987008	+	A	A->G	0,0,4,0	1.0	52-13-1-Brain	Brain_13	4	Brain
13	424047	-	T	A->G	0,15,0,16	0.48	52-13-1-Brain	Brain_13	31	Brain
12	35996360	+	A	A->G	17,0,6,0	0.26	52-13-1-Brain	Brain_13	23	Brain
3	12006941	+	A	A->G	99,0,10,0	0.09	52-13-1-Brain	Brain_13	109	Brain
1	45143294	+	A	A->G	3,0,2,0	0.4	52-13-1-Brain	Brain_13	5	Brain
20	28968505	-	T	A->G	0,16,0,49	0.25	52-13-1-Brain	Brain_13	65	Brain
11	5568820	+	A	A->G	34,0,3,0	0.08	52-13-1-Brain	Brain_13	37	Brain
20	1274695	-	T	A->G	0,8,0,18	0.31	52-13-1-Brain	Brain_13	26	Brain
7	71850097	-	T	A->G	0,3,0,53	0.05	52-13-1-Brain	Brain_13	56	Brain
6	57494856	-	T	A->G	0,3,0,0	1.0	52-13-1-Brain	Brain_13	3	Brain
17	14690036	-	T	A->G	0,3,0,0	1.0	52-13-1-Brain	Brain_13	3	Brain
18	40697355	+	A	A->G	1,0,2,0	0.67	52-13-1-Brain	Brain_13	3	Brain
22	38925714	+	A	A->G	5,0,5,0	0.5	52-13-1-Brain	Brain_13	10	Brain
16	51677085	+	A	A->G	1,0,2,0	0.67	52-13-1-Brain	Brain_13	3	Brain
7	67521464	+	A	A->G	5,0,3,0	0.38	52-13-1-Brain	Brain_13	8	Brain
4	73469299	+	A	A->G	1,0,2,0	0.67	52-13-1-Brain	Brain_13	3	Brain
8	51445166	-	T	A->G	0,3,0,16	0.16	52-13-1-Brain	Brain_13	19	Brain
9	35102014	-	T	A->G	0,3,0,1	0.75	52-13-1-Brain	Brain_13	4	Brain
16	2598280	+	A	A->G	8,0,7,0	0.47	52-13-1-Brain	Brain_13	15	Brain
16	17890692	+	A	A->G	3,0,3,0	0.5	52-13-1-Brain	Brain_13	6	Brain
5	3281099	-	T	A->G	0,4,0,11	0.27	52-13-1-Brain	Brain_13	15	Brain
21	42389046	-	T	A->G	0,3,0,0	1.0	52-13-1-Brain	Brain_13	3	Brain
14	36411124	-	T	A->G	0,8,0,1	0.89	52-13-1-Brain	Brain_13	9	Brain
1	54031291	-	T	A->G	0,8,0,11	0.42	52-13-1-Brain	Brain_13	19	Brain
21	11633484	+	A	A->G	101,0,4,0	0.04	52-13-1-Brain	Brain_13	105	Brain
17	6651380	+	A	A->G	1,0,7,0	0.88	52-13-1-Brain	Brain_13	8	Brain
21	22234695	-	T	A->G	0,3,0,1	0.75	52-13-1-Brain	Brain_13	4	Brain
2	55846002	+	A	A->G	50,0,2,0	0.04	52-13-1-Brain	Brain_13	52	Brain
11	1503649	+	A	A->G	65,0,7,0	0.1	52-13-1-Brain	Brain_13	72	Brain
6	57626690	+	A	A->G	528,0,3,0	0.01	52-13-1-Brain	Brain_13	531	Brain
10	32646838	+	A	A->G	90,0,15,0	0.14	52-13-1-Brain	Brain_13	105	Brain
9	46999668	+	A	A->G	3,0,5,0	0.62	52-13-1-Brain	Brain_13	8	Brain
19	7594788	+	A	A->G	8,0,20,0	0.71	52-13-1-Brain	Brain_13	28	Brain
7	15360200	+	A	A->G	3,0,5,0	0.62	52-13-1-Brain	Brain_13	8	Brain
23	20224997	-	T	A->G	0,3,0,0	1.0	52-13-1-Brain	Brain_13	3	Brain
5	29450522	-	T	A->G	0,3,0,0	1.0	52-13-1-Brain	Brain_13	3	Brain
15	2615315	+	A	A->G	1,0,3,0	0.75	52-13-1-Brain	Brain_13	4	Brain
22	2945363	+	A	A->G	0,0,20,0	1.0	52-13-1-Brain	Brain_13	20	Brain
17	43544742	-	T	A->G	0,5,0,95	0.05	52-13-1-Brain	Brain_13	100	Brain
10	303954	-	T	A->G	0,24,0,188	0.11	52-13-1-Brain	Brain_13	212	Brain
13	2226753	+	A	A->G	66,0,12,0	0.15	52-13-1-Brain	Brain_13	78	Brain
1	2264751	+	A	A->G	0,0,7,0	1.0	52-13-1-Brain	Brain_13	7	Brain
2	10823795	-	T	A->G	0,4,0,0	1.0	52-13-1-Brain	Brain_13	4	Brain
25	3771774	-	T	A->G	0,2,0,10	0.17	52-13-1-Brain	Brain_13	12	Brain
19	7038028	+	A	A->G	21,0,29,0	0.58	52-13-1-Brain	Brain_13	50	Brain
12	31905187	+	A	A->G	0,0,3,0	1.0	52-13-1-Brain	Brain_13	3	Brain
15	2450644	+	A	A->G	11,0,5,0	0.31	52-13-1-Brain	Brain_13	16	Brain
10	42911482	+	A	A->G	35,0,5,0	0.12	52-13-1-Brain	Brain_13	40	Brain
4	4186087	+	A	A->G	0,0,4,0	1.0	52-13-1-Brain	Brain_13	4	Brain
21	41152110	-	T	A->G	0,31,0,17	0.65	52-13-1-Brain	Brain_13	48	Brain
1	4659600	-	T	A->G	0,5,0,0	1.0	52-13-1-Brain	Brain_13	5	Brain
21	45730827	+	A	A->G	52,0,21,0	0.29	52-13-1-Brain	Brain_13	73	Brain
17	42563161	+	A	A->G	0,0,5,0	1.0	52-13-1-Brain	Brain_13	5	Brain
10	6373520	+	A	A->G	35,0,9,0	0.2	52-13-1-Brain	Brain_13	44	Brain
2	38746631	+	A	A->G	60,0,7,0	0.1	52-13-1-Brain	Brain_13	67	Brain
13	37396897	-	T	A->G	0,13,0,29	0.31	52-13-1-Brain	Brain_13	42	Brain
21	13516168	-	T	A->G	0,6,0,37	0.14	52-13-1-Brain	Brain_13	43	Brain
17	3098062	-	T	A->G	0,5,0,5	0.5	52-13-1-Brain	Brain_13	10	Brain
12	1136735	+	A	A->G	34,0,7,0	0.17	52-13-1-Brain	Brain_13	41	Brain
23	42052580	-	T	A->G	0,8,0,0	1.0	52-13-1-Brain	Brain_13	8	Brain
19	44114228	+	A	A->G	8,0,7,0	0.47	52-13-1-Brain	Brain_13	15	Brain
18	40697317	+	A	A->G	3,0,2,0	0.4	52-13-1-Brain	Brain_13	5	Brain
2	244866	+	A	A->G	7,0,5,0	0.42	52-13-1-Brain	Brain_13	12	Brain
4	2745930	+	A	A->G	12,0,21,0	0.64	52-13-1-Brain	Brain_13	33	Brain
8	273745	+	A	A->G	8,0,3,0	0.27	52-13-1-Brain	Brain_13	11	Brain
16	47515508	+	A	A->G	10,0,5,0	0.33	52-13-1-Brain	Brain_13	15	Brain
17	9988366	+	A	A->G	29,0,3,0	0.09	52-13-1-Brain	Brain_13	32	Brain
8	49881610	+	A	A->G	69,0,5,0	0.07	52-13-1-Brain	Brain_13	74	Brain
20	15249366	-	T	A->G	0,2,0,1	0.67	52-13-1-Brain	Brain_13	3	Brain
8	49321603	-	T	A->G	0,3,0,7	0.3	52-13-1-Brain	Brain_13	10	Brain
4	75964160	-	T	A->G	0,3,0,0	1.0	52-13-1-Brain	Brain_13	3	Brain
6	54662284	-	T	A->G	0,2,0,3	0.4	52-13-1-Brain	Brain_13	5	Brain
25	5958482	-	T	A->G	0,69,0,47	0.59	52-13-1-Brain	Brain_13	116	Brain
3	16088727	-	T	A->G	0,12,0,2	0.86	52-13-1-Brain	Brain_13	14	Brain
9	54182850	+	A	A->G	20,0,2,0	0.09	52-13-1-Brain	Brain_13	22	Brain
5	35937369	+	A	A->G	62,0,6,0	0.09	52-13-1-Brain	Brain_13	68	Brain
8	5323296	+	A	A->G	5,0,3,0	0.38	52-13-1-Brain	Brain_13	8	Brain
7	57587979	-	T	A->G	0,2,0,1	0.67	52-13-1-Brain	Brain_13	3	Brain
7	38907338	-	T	A->G	0,12,0,2	0.86	52-13-1-Brain	Brain_13	14	Brain
3	60383595	-	T	A->G	0,6,0,5	0.55	52-13-1-Brain	Brain_13	11	Brain
10	29332282	+	A	A->G	0,0,3,0	1.0	52-13-1-Brain	Brain_13	3	Brain
20	27918602	-	T	A->G	0,8,0,8	0.5	52-13-1-Brain	Brain_13	16	Brain
11	9574746	-	T	A->G	0,2,0,20	0.09	52-13-1-Brain	Brain_13	22	Brain
7	32544140	-	T	A->G	0,4,0,18	0.18	52-13-1-Brain	Brain_13	22	Brain
7	6806051	+	A	A->G	9,0,6,0	0.4	52-13-1-Brain	Brain_13	15	Brain
14	40540690	-	T	A->G	0,4,0,21	0.16	52-13-1-Brain	Brain_13	25	Brain
10	11323369	+	A	A->G	12,0,2,0	0.14	52-13-1-Brain	Brain_13	14	Brain
16	44817442	-	T	A->G	0,63,0,57	0.53	52-13-1-Brain	Brain_13	120	Brain
23	851080	-	T	A->G	0,2,0,17	0.11	52-13-1-Brain	Brain_13	19	Brain
18	3541732	+	A	A->G	2,0,4,0	0.67	52-13-1-Brain	Brain_13	6	Brain
9	5792286	-	T	A->G	0,3,0,2	0.6	52-13-1-Brain	Brain_13	5	Brain
16	52815834	+	A	A->G	0,0,7,0	1.0	52-13-1-Brain	Brain_13	7	Brain
5	67515393	+	A	A->G	0,0,9,0	1.0	52-13-1-Brain	Brain_13	9	Brain
9	33082554	-	T	A->G	0,6,0,26	0.19	52-13-1-Brain	Brain_13	32	Brain
16	5068482	+	A	A->G	171,0,35,0	0.17	52-13-1-Brain	Brain_13	206	Brain
5	68448707	-	T	A->G	0,25,0,19	0.57	52-13-1-Brain	Brain_13	44	Brain
19	32366367	-	T	A->G	0,2,0,1	0.67	52-13-1-Brain	Brain_13	3	Brain
23	36056708	+	A	A->G	1,0,3,0	0.75	52-13-1-Brain	Brain_13	4	Brain
3	40716706	-	T	A->G	0,2,0,10	0.17	52-13-1-Brain	Brain_13	12	Brain
19	27270524	-	T	A->G	0,2,0,208	0.01	52-13-1-Brain	Brain_13	210	Brain
4	73246253	-	T	A->G	0,5,0,8	0.38	52-13-1-Brain	Brain_13	13	Brain
4	982938	-	T	A->G	0,3,0,11	0.21	52-13-1-Brain	Brain_13	14	Brain
7	71599151	-	T	A->G	0,45,0,45	0.5	52-13-1-Brain	Brain_13	90	Brain
13	40227479	+	A	A->G	46,0,12,0	0.21	52-13-1-Brain	Brain_13	58	Brain
19	46743097	+	A	A->G	8,0,4,0	0.33	52-13-1-Brain	Brain_13	12	Brain
5	57829526	+	A	A->G	0,0,8,0	1.0	52-13-1-Brain	Brain_13	8	Brain
[truncated: 998,000+ more rows]
