# Supplementary material for: Tissue-specific temperature dependence of RNA editing levels in zebrafish
Source: BMC Biol. 2023 Nov 20;21:262. doi: 10.1186/s12915-023-01738-4 (PMC10659053; doi:10.1186/s12915-023-01738-4)
Supplement: Supplementary file 3 — Additional file 3: Table S1. The types of amino acid substitution induced by RNA editing. [file 12915_2023_1738_MOESM3_ESM.xls]

## Sheet: Sheet1
Table S1. The types of amino acid substitution induced by RNA editing.
Tissue	RNA editing sites	ENSEMBL-ID	Gene-name	amino acid substitutions	T27-1	T27-2	T27-3	T18-1	T18-2	T18-3	T13-1	T13-2	T13-3
gill	chr19_3847454	ENSDARG00000103618	btr18	p.Ile202Val	0.0806_310	0.0621_419	0.0426_329	0.0894_123	0.1477_176	0.1714_280	0.2266_256	0.3114_167	0.2422_256
gill	chr21_5691043	ENSDARG00000068214	ccni	p.Lys18Arg	0.3511_376	0.3453_1341	0.3774_424	0.3954_306	0.3825_285	0.3833_287	0.5878_262	0.5106_331	0.5319_329
brain	chr14_12248798	ENSDARG00000037498	gria3b	p.Arg764Gly	0.8636_44	0.9_30	0.9444_18	0.6622_74	0.807_57	0.7778_63	0.8868_53	0.7619_63	0.8_65
brain	chr16_23803326	ENSDARG00000019753	kcnn3	p.Glu680Gly	0.12_25	0.1714_35	0.1538_26	0.0444_45	0.0323_31	0.05_40	0.0_47	0.0_31	0.0615_65
brain	chr16_31903514	ENSDARG00000092067	atn1	p.Lys1297Glu	0.8243_74	0.8182_22	0.9286_42	0.9271_96	0.9868_76	0.9405_84	0.9756_82	0.9531_64	0.9725_109
brain	chr16_31903515	ENSDARG00000092067	atn1	p.Lys1297Arg	0.4054_74	0.3684_19	0.45_40	0.61_100	0.5789_76	0.5357_84	0.6706_85	0.4921_63	0.5727_110
brain	chr16_31903524	ENSDARG00000092067	atn1	p.Glu1300Gly	0.4156_77	0.25_28	0.3125_48	0.5268_112	0.5_86	0.5213_94	0.7333_90	0.5769_78	0.7734_128
brain	chr16_31903712	ENSDARG00000092067	atn1	p.Arg1363Gly	0.2263_137	0.2368_38	0.2206_68	0.3189_185	0.306_183	0.2834_187	0.3851_174	0.2893_197	0.3873_284
brain	chr16_31903988	ENSDARG00000092067	atn1	p.Thr1455Ala	0.2321_56	0.125_32	0.1944_36	0.0909_77	0.0685_73	0.065_123	0.1127_71	0.1111_63	0.1364_132
brain	chr21_11401033	ENSDARG00000027828	grin1a	p.Glu767Gly	0.3624_367	0.2772_101	0.2566_152	0.4363_699	0.411_455	0.489_544	0.3696_533	0.3201_606	0.3131_875
brain	chr21_5691043	ENSDARG00000068214	ccni	p.Lys18Arg	0.2084_451	0.2091_373	0.1771_350	0.2788_642	0.2741_467	0.2667_495	0.3002_613	0.3006_622	0.3105_657
brain	chr2_34941955	ENSDARG00000068323	astn1	p.Lys935Arg	0.7935_92	0.8769_65	0.7083_24	0.503_165	0.5528_123	0.5229_109	0.4328_134	0.3415_123	0.3566_244
brain	chr5_22858803	ENSDARG00000032737	gria3a	p.Thr768Ala	0.7647_85	0.6923_52	0.6889_45	0.8523_176	0.7972_143	0.8481_158	0.7239_163	0.7857_154	0.7136_199
brain	chr5_22889232	ENSDARG00000032737	gria3a	p.Lys481Arg	0.125_56	0.125_16	0.0833_36	0.1318_129	0.1831_71	0.1837_98	0.1964_112	0.2653_98	0.2538_130
brain	chr6_41438330	ENSDARG00000070567	cadpsb	p.Glu1228Gly	0.2254_173	0.3288_146	0.265_117	0.229_262	0.2423_227	0.2335_197	0.2043_186	0.1575_254	0.1303_284
skin	chr11_41528053	ENSDARG00000097351	flnbl	p.Gln176Arg	0.3509_114	0.6466_116	0.567_97	0.4202_119	0.4115_192	0.352_125	0.36_125	0.3441_186	0.2431_181
skin	chr16_38217872	ENSDARG00000040111	pi4kb	p.Gln231Arg	0.1842_38	0.225_40	0.2188_32	0.0541_37	0.0303_66	0.0364_55	0.0_47	0.0_45	0.0_48
skin	chr19_3847454	ENSDARG00000103618	btr18	p.Ile202Val	0.0747_174	0.08_175	0.044_91	0.1573_89	0.1476_210	0.2963_108	0.3131_99	0.1796_167	0.2147_191
skin	chr21_5691043	ENSDARG00000068214	ccni	p.Lys18Arg	0.3996_488	0.3818_275	0.4316_512	0.5362_373	0.4098_266	0.4_230	0.5464_496	0.5409_281	0.5303_396
skin	chr2_37199600	ENSDARG00000004173	copa	p.Ile164Val	0.5638_94	0.4941_85	0.6341_82	0.3583_120	0.4741_116	0.5037_135	0.2222_99	0.3718_78	0.3433_67
ovary	chr21_22810724	ENSDARG00000044619	birc2	p.Lys4Arg	0.5205_146	0.4343_99	0.4633_177	0.5833_180	0.6418_134	0.6014_148	0.5206_194	0.6083_217	0.6193_176
muscle	chr21_22810724	ENSDARG00000044619	birc2	p.Lys4Arg	0.2909_55	0.1957_46	0.2703_37	0.4342_76	0.4304_79	0.4118_68	0.4783_92	0.2025_79	0.3684_114
muscle	chr21_5691043	ENSDARG00000068214	ccni	p.Lys18Arg	0.1918_73	0.1681_119	0.2169_83	0.4072_167	0.35_100	0.2128_47	0.2838_74	0.4087_208	0.3448_87
The numbers in T27-1 to T13-3 column means "The level of RNA editing" +"_"+ "sequence depth"
