# Supplementary material for: Tissue-specific temperature dependence of RNA editing levels in zebrafish
Source: BMC Biol. 2023 Nov 20;21:262. doi: 10.1186/s12915-023-01738-4 (PMC10659053; doi:10.1186/s12915-023-01738-4)
Supplement: Supplementary file 4 — Additional file 4: The individual data values for Figure. 2B, D-E,5, 6, S4B, C, S5, S7, S8, S9. [file 12915_2023_1738_MOESM4_ESM.xls]

## Sheet: 2B
	tissue	sample_id	Number of A-to-G RNA editing sites per Mb
	Gill	1-27-1-gill	501.042
	Gill	6-27-2-gill	736.945
	Gill	11-27-3-gill	528.105
	Skin	5-27-1-skin	543.081
	Skin	10-27-2-skin	463.858
	Skin	15-27-3-skin	548.952
	Ovary	2-27-1-ovary	589.976
	Ovary	7-27-2-ovary	504.859
	Ovary	12-27-3-ovary	487.251
	Brain	46-27-1-Brain	972.793
	Brain	47-27-2-Brain	634.922
	Brain	48-27-3-Brain	959.761
	Liver	3-27-1-liver	292.968
	Liver	8-27-2-liver	229.358
	Liver	13-27-3-liver	200.295
	Muscle	4-27-1-muscle	171.483
	Muscle	9-27-2-muscle	133.207
	Muscle	14-27-3-muscle	126.939

## Sheet: 2D
	sample	class_type	overall editing at the detected edited sites in each tissue.
	46-27-1-Brain	Brain_27	0.235268
	47-27-2-Brain	Brain_27	0.235457
	48-27-3-Brain	Brain_27	0.243826
	11-27-3-gill	gill_27	0.275406
	1-27-1-gill	gill_27	0.281078
	6-27-2-gill	gill_27	0.258196
	13-27-3-liver	liver_27	0.251719
	3-27-1-liver	liver_27	0.249152
	8-27-2-liver	liver_27	0.263568
	14-27-3-muscle	muscle_27	0.257981
	4-27-1-muscle	muscle_27	0.238799
	9-27-2-muscle	muscle_27	0.237043
	12-27-3-ovary	ovary_27	0.196251
	2-27-1-ovary	ovary_27	0.185167
	7-27-2-ovary	ovary_27	0.1648
	10-27-2-skin	skin_27	0.282461
	15-27-3-skin	skin_27	0.250644
	5-27-1-skin	skin_27	0.271184

## Sheet: 2E
	sample	class_type	overall editing at the detected edited sites in each tissue.	TE
	46-27-1-Brain	Brain_27	0.232763	non-repeat
	46-27-1-Brain	Brain_27	0.240446	repeat
	47-27-2-Brain	Brain_27	0.233905	non-repeat
	47-27-2-Brain	Brain_27	0.238731	repeat
	48-27-3-Brain	Brain_27	0.242494	non-repeat
	48-27-3-Brain	Brain_27	0.246527	repeat
	1-27-1-gill	gill_27	0.278738	non-repeat
	1-27-1-gill	gill_27	0.285609	repeat
	11-27-3-gill	gill_27	0.271842	non-repeat
	11-27-3-gill	gill_27	0.281968	repeat
	6-27-2-gill	gill_27	0.256499	non-repeat
	6-27-2-gill	gill_27	0.261707	repeat
	13-27-3-liver	liver_27	0.242623	non-repeat
	13-27-3-liver	liver_27	0.272793	repeat
	3-27-1-liver	liver_27	0.241551	non-repeat
	3-27-1-liver	liver_27	0.263154	repeat
	8-27-2-liver	liver_27	0.249291	non-repeat
	8-27-2-liver	liver_27	0.299984	repeat
	14-27-3-muscle	muscle_27	0.253679	non-repeat
	14-27-3-muscle	muscle_27	0.266466	repeat
	4-27-1-muscle	muscle_27	0.236735	non-repeat
	4-27-1-muscle	muscle_27	0.243114	repeat
	9-27-2-muscle	muscle_27	0.238049	non-repeat
	9-27-2-muscle	muscle_27	0.235011	repeat
	12-27-3-ovary	ovary_27	0.178386	non-repeat
	12-27-3-ovary	ovary_27	0.242399	repeat
	2-27-1-ovary	ovary_27	0.164209	non-repeat
	2-27-1-ovary	ovary_27	0.24363	repeat
	7-27-2-ovary	ovary_27	0.146222	non-repeat
	7-27-2-ovary	ovary_27	0.219301	repeat
	10-27-2-skin	skin_27	0.277786	non-repeat
	10-27-2-skin	skin_27	0.29437	repeat
	15-27-3-skin	skin_27	0.24409	non-repeat
	15-27-3-skin	skin_27	0.265564	repeat
	5-27-1-skin	skin_27	0.26947	non-repeat
	5-27-1-skin	skin_27	0.274778	repeat

## Sheet: 5
	gene	position	editing	tissue	temperature	rep
	copa	chr2:37199600	0.5638	skin	T27	1
	copa	chr2:37199600	0.4941	skin	T27	2
	copa	chr2:37199600	0.6341	skin	T27	3
	copa	chr2:37199600	0.3583	skin	T18	1
	copa	chr2:37199600	0.4741	skin	T18	2
	copa	chr2:37199600	0.5037	skin	T18	3
	copa	chr2:37199600	0.2222	skin	T13	1
	copa	chr2:37199600	0.3718	skin	T13	2
	copa	chr2:37199600	0.3433	skin	T13	3
	hspb6	chr15:37660243	0.1285	muscle	T27	1
	hspb6	chr15:37660243	0.1797	muscle	T27	2
	hspb6	chr15:37660243	0.1736	muscle	T27	3
	hspb6	chr15:37660243	0.2809	muscle	T18	1
	hspb6	chr15:37660243	0.2764	muscle	T18	2
	hspb6	chr15:37660243	0.2521	muscle	T18	3
	hspb6	chr15:37660243	0.2802	muscle	T13	1
	hspb6	chr15:37660243	0.3153	muscle	T13	2
	hspb6	chr15:37660243	0.2805	muscle	T13	3
	astn1	chr2:34941955	0.7935	brain	T27	1
	astn1	chr2:34941955	0.8769	brain	T27	2
	astn1	chr2:34941955	0.7083	brain	T27	3
	astn1	chr2:34941955	0.503	brain	T18	1
	astn1	chr2:34941955	0.5528	brain	T18	2
	astn1	chr2:34941955	0.5229	brain	T18	3
	astn1	chr2:34941955	0.4328	brain	T13	1
	astn1	chr2:34941955	0.3415	brain	T13	2
	astn1	chr2:34941955	0.3566	brain	T13	3
	dpysl3	chr21:42976287	0.2736	brain	T27	1
	dpysl3	chr21:42976287	0.4035	brain	T27	2
	dpysl3	chr21:42976287	0.3553	brain	T27	3
	dpysl3	chr21:42976287	0.6841	brain	T18	1
	dpysl3	chr21:42976287	0.6715	brain	T18	2
	dpysl3	chr21:42976287	0.6347	brain	T18	3
	dpysl3	chr21:42976287	0.7841	brain	T13	1
	dpysl3	chr21:42976287	0.7678	brain	T13	2
	dpysl3	chr21:42976287	0.7412	brain	T13	3
	dpysl3	chr21:42976288	0.188	brain	T27	1
	dpysl3	chr21:42976288	0.281	brain	T27	2
	dpysl3	chr21:42976288	0.2261	brain	T27	3
	dpysl3	chr21:42976288	0.3801	brain	T18	1
	dpysl3	chr21:42976288	0.3853	brain	T18	2
	dpysl3	chr21:42976288	0.3521	brain	T18	3
	dpysl3	chr21:42976288	0.5743	brain	T13	1
	dpysl3	chr21:42976288	0.5007	brain	T13	2
	dpysl3	chr21:42976288	0.421	brain	T13	3
	dpysl3	chr21:42976289	0.029	brain	T27	1
	dpysl3	chr21:42976289	0.0983	brain	T27	2
	dpysl3	chr21:42976289	0.0652	brain	T27	3
	dpysl3	chr21:42976289	0.1346	brain	T18	1
	dpysl3	chr21:42976289	0.1359	brain	T18	2
	dpysl3	chr21:42976289	0.0938	brain	T18	3
	dpysl3	chr21:42976289	0.2056	brain	T13	1
	dpysl3	chr21:42976289	0.1762	brain	T13	2
	dpysl3	chr21:42976289	0.1474	brain	T13	3

## Sheet: 6
		srsf5b-5			srsf5b-14
	The ratio of Firefly/Renilla	2.63321	2.62373	2.67938	20.358	19.8861	19.2623
		hspb6-3			hspb6-0
	The ratio of Firefly/Renilla	11.942	10.553	11.4433	9.61633	9.5	10.125
		dpysl3-3			dpysl3-0
	The ratio of Firefly/Renilla	4.79536	4.48902	4.53909	3.89637	3.94643	4.01049
		kif1aa-0			kif1aa-5
	The ratio of Firefly/Renilla	24.636	23.116	22.4165	34.1892	35.8094	31.8291
		atcaya-0			atcaya-1
	The ratio of Firefly/Renilla	9.45955	8.65691	8.82479	18.6537	18.9631	18.9302

## Sheet: S4B
	sample	class_type	Overall editing level of each tissue based on the total editing sites combined from all tissues
	27_1_Brain	27_Brain	0.0751385
	27_2_Brain	27_Brain	0.0546227
	27_3_Brain	27_Brain	0.07477
	27_1_gill	27_gill	0.0472485
	27_2_gill	27_gill	0.0579252
	27_3_gill	27_gill	0.0457641
	27_1_liver	27_liver	0.0280342
	27_2_liver	27_liver	0.0219953
	27_3_liver	27_liver	0.020778
	27_1_muscle	27_muscle	0.0318933
	27_2_muscle	27_muscle	0.0271104
	27_3_muscle	27_muscle	0.0259033
	27_1_ovary	27_ovary	0.0350348
	27_2_ovary	27_ovary	0.0291782
	27_3_ovary	27_ovary	0.0298969
	27_1_skin	27_skin	0.0542409
	27_2_skin	27_skin	0.043281
	27_3_skin	27_skin	0.052502

## Sheet: S4C
	sample	class_type	Overall editing level of each tissue based on the total editing sites combined from all tissues	TE
	27_1_Brain	27_Brain	0.06593	non-repeat
	27_2_Brain	27_Brain	0.0468229	non-repeat
	27_3_Brain	27_Brain	0.0651294	non-repeat
	27_1_gill	27_gill	0.0384547	non-repeat
	27_2_gill	27_gill	0.0484076	non-repeat
	27_3_gill	27_gill	0.0361011	non-repeat
	27_1_liver	27_liver	0.0237024	non-repeat
	27_2_liver	27_liver	0.0198843	non-repeat
	27_3_liver	27_liver	0.0186032	non-repeat
	27_1_muscle	27_muscle	0.0273129	non-repeat
	27_2_muscle	27_muscle	0.0226663	non-repeat
	27_3_muscle	27_muscle	0.0205022	non-repeat
	27_1_ovary	27_ovary	0.0265516	non-repeat
	27_2_ovary	27_ovary	0.021901	non-repeat
	27_3_ovary	27_ovary	0.0227178	non-repeat
	27_1_skin	27_skin	0.0445362	non-repeat
	27_2_skin	27_skin	0.0352296	non-repeat
	27_3_skin	27_skin	0.0431405	non-repeat
	27_1_Brain	27_Brain	0.104624	repeat
	27_2_Brain	27_Brain	0.0830746	repeat
	27_3_Brain	27_Brain	0.106328	repeat
	27_1_gill	27_gill	0.0857495	repeat
	27_2_gill	27_gill	0.0978148	repeat
	27_3_gill	27_gill	0.0908832	repeat
	27_1_liver	27_liver	0.0432785	repeat
	27_2_liver	27_liver	0.0286013	repeat
	27_3_liver	27_liver	0.0277607	repeat
	27_1_muscle	27_muscle	0.0484021	repeat
	27_2_muscle	27_muscle	0.0457962	repeat
	27_3_muscle	27_muscle	0.0496576	repeat
	27_1_ovary	27_ovary	0.0930676	repeat
	27_2_ovary	27_ovary	0.0927439	repeat
	27_3_ovary	27_ovary	0.0826043	repeat
	27_1_skin	27_skin	0.100224	repeat
	27_2_skin	27_skin	0.0982543	repeat
	27_3_skin	27_skin	0.0979083	repeat

## Sheet: S5
	sample	Index	tissue	temperature	depth
	46-27-1-Brain	2.73149	Brain	27	over3
	47-27-2-Brain	2.39853	Brain	27	over3
	48-27-3-Brain	2.80929	Brain	27	over3
	5-27-1-skin	2.60675	skin	27	over3
	10-27-2-skin	2.93462	skin	27	over3
	15-27-3-skin	2.47134	skin	27	over3
	1-27-1-gill	2.76765	gill	27	over3
	6-27-2-gill	2.80131	gill	27	over3
	11-27-3-gill	2.98457	gill	27	over3
	2-27-1-ovary	3.9055	ovary	27	over3
	7-27-2-ovary	3.67942	ovary	27	over3
	12-27-3-ovary	3.9969	ovary	27	over3
	3-27-1-liver	2.5105	liver	27	over3
	8-27-2-liver	2.12849	liver	27	over3
	13-27-3-liver	2.05425	liver	27	over3
	4-27-1-muscle	3.11777	muscle	27	over3
	9-27-2-muscle	2.58414	muscle	27	over3
	14-27-3-muscle	3.18084	muscle	27	over3
	46-27-1-Brain	2.55134	Brain	27	over10
	47-27-2-Brain	2.22189	Brain	27	over10
	48-27-3-Brain	2.65289	Brain	27	over10
	5-27-1-skin	2.36121	skin	27	over10
	10-27-2-skin	2.55373	skin	27	over10
	15-27-3-skin	2.22369	skin	27	over10
	1-27-1-gill	2.5046	gill	27	over10
	6-27-2-gill	2.64171	gill	27	over10
	11-27-3-gill	2.67547	gill	27	over10
	2-27-1-ovary	3.65524	ovary	27	over10
	7-27-2-ovary	3.45779	ovary	27	over10
	12-27-3-ovary	3.72283	ovary	27	over10
	3-27-1-liver	2.20362	liver	27	over10
	8-27-2-liver	1.71526	liver	27	over10
	13-27-3-liver	1.61038	liver	27	over10
	4-27-1-muscle	3.09532	muscle	27	over10
	9-27-2-muscle	2.67432	muscle	27	over10
	14-27-3-muscle	3.28091	muscle	27	over10

## Sheet: S7
	ENSEMBL_gene_ID	gene_name	1-27-1-gill	6-27-2-gill	11-27-3-gill	16-18-1-gill	21-18-2-gill	26-18-3-gill	31-13-1-gill	36-13-2-gill	41-13-3-gill	2-27-1-ovary	7-27-2-ovary	12-27-3-ovary	17-18-1-ovary	22-18-2-ovary	27-18-3-ovary	32-13-1-ovary	37-13-2-ovary	42-13-3-ovary	3-27-1-liver	8-27-2-liver	13-27-3-liver	18-18-1-liver	23-18-2-liver	28-18-3-liver	33-13-1-liver	38-13-2-liver	43-13-3-liver	4-27-1-muscle	9-27-2-muscle	14-27-3-muscle	19-18-1-muscle	24-18-2-muscle	29-18-3-muscle	34-13-1-muscle	39-13-2-muscle	44-13-3-muscle	5-27-1-skin	10-27-2-skin	15-27-3-skin	20-18-1-skin	25-18-2-skin	30-18-3-skin	35-13-1-skin	40-13-2-skin	45-13-3-skin	46-27-1-Brain	47-27-2-Brain
	ENSDARG00000012389	adar	14.5893	16.0836	14.1416	13.2872	16.3056	14.5161	14.5238	12.5443	15.2668	17.1296	9.80031	18.0107	10.6433	19.0407	19.8663	12.978	12.7501	15.923	3.14147	3.07329	3.10864	3.86008	3.05065	4.78882	5.67757	1.04766	4.14614	3.15939	2.74278	2.03317	5.62425	5.71187	2.95234	4.1785	3.81357	3.43162	15.5667	9.20461	11.9908	14.5696	11.9506	11.422	10.7453	9.68837	7.82141	16.1486	4.71239
	ENSDARG00000041609	adarb1a	0.704334	0.923776	1.25809	0.701047	1.15063	0.565719	0.727558	0.508391	0.684833	0.0418001	0	0.17499	0.237245	0.119455	0.264845	0.12709	0.0843537	0.145798	0.0311965	0	0	0	0	0.0427586	0	0.0130193	0	0.0103772	0.0393367	0.0126648	0.0489099	0.0307664	0	0.0322347	0	0	0.0358189	0.154114	0.0924043	0.331753	0.0626878	0.371325	0.0357093	0.0706066	0.250579	9.70599	8.87204
	ENSDARG00000003544	adarb1b	0.256406	0.268424	0.106934	0.200991	0.468392	0.324405	0.712959	0.313485	0.561012	5.90359	4.25805	6.30454	2.8288	3.4432	3.54715	2.94921	2.14487	3.22599	0.0716917	0.0493494	0.197797	0.0553052	0.110451	0	0.0553033	0.366474	0	0.133758	0.0759566	0.146279	0.65572	0.588358	0.522056	0.369809	0.459796	0.372325	0.551811	0.0708775	0.165283	0.792876	0.432081	0.515697	1.09314	0.729455	0.493918	3.27494	0.416394
	ENSDARG00000071823	adarb2	0	0	0	0	0.1486	0.0271889	0	0.0745958	0.0282121	0.0809731	0.0808065	0.0505282	0.174731	0.112631	0.291682	0.101422	0.0725178	0.114541	0	0.0469598	0.099475	0	0.262768	0	0.333777	0	0	0.0509177	0	0	0.0507348	0.246406	0.0552735	0.258139	0	0.177227	0.115634	0	0	0.153374	0.091383	0.0676578	0.0274859	0.0262021	0	0.235298	0
[truncated: 7 more columns]

## Sheet: S8
		srsf5b-5			srsf5b-14
	The ratio of Firefly/Renilla	39.465	49.4064	43.9703	193.22	150.967	237.6
		hspb6-3			hspb6-0
	The ratio of Firefly/Renilla	1181.18	1243.24	1153.08	91.0176	110.12	113.522
		dpysl3-3			dpysl3-0
	The ratio of Firefly/Renilla	51.918	45.1179	39.7588	14.6911	16.8238	13.0306
		kif1aa-0			kif1aa-5
	The ratio of Firefly/Renilla	42.1341	29.4761	20.2586	236.893	236.953	211.447
		atcaya-0			atcaya-1
	The ratio of Firefly/Renilla	23.2622	22.4146	28.128	33.2257	45.7601	44.4016

[truncated: 1 more sheets: S9]
